# Supplementary material for: Ammonium 2-amino­pyrazine-3-carboxyl­ate
Source: Acta Crystallogr Sect E Struct Rep Online. 2011 Mar 26;67(Pt 4):o984. doi: 10.1107/S1600536811010865 (PMC3099982; doi:10.1107/S1600536811010865)
Supplement: Supplementary file 1 [file e-67-0o984-sup1.cif]

##############################################################################
###                                                                        ###
###        Electronic paper (Acta Crystallographica Section E)             ###
###                                                                        ###
##############################################################################
#                                                                            #
# This CIF contains the data in a paper accepted for publication in Acta     #
# Crystallographica Section E. It conforms to the requirements of Notes      #
# for Authors for Section E, and has been peer reviewed under the auspices   #
# of the IUCr Commission on Journals.                                        #
#                                                                            #
# Full details of the Crystallographic Information File format               #
# are given in the paper "The Crystallographic Information File (CIF):       #
# a New Standard Archive File for Crystallography" by S. R. Hall, F. H.      #
# Allen and I. D. Brown [Acta Cryst. (1991), A47, 655-685].                  #
#                                                                            #
# The current version of the core CIF dictionary is obtainable from          #
# ftp://ftp.iucr.org/pub/cif_core.dic. The current version number is 2.4.    #
#                                                                            #
# Software is freely available for graphical display of the structure(s) in  #
# this CIF.  For information consult the CIF home page http://www.iucr.org/  #
# cif/home.html                                                              #
#                                                                            #
# This file may be used for bona fide research purposes within the           #
# scientific community so long as proper attribution is given to the journal # 
# article from which it was obtained.                                        #
#                                                                            #
##############################################################################
                                             
data_I
_audit_creation_method     SHELXL-97
_chemical_name_systematic
;
Ammonium 2-aminopyrazine-3-carboxylate
;
_chemical_name_common     ?
_chemical_formula_moiety     'C5 H4 N3 O2, H4 N'
_chemical_formula_sum     'C5 H8 N4 O2'
_chemical_formula_iupac     'N H4 + , C5 H4 N3 O2 -'
_chemical_formula_weight     156.15
_chemical_melting_point     ?
_symmetry_cell_setting     orthorhombic
_symmetry_space_group_name_H-M     'P c a 21'
_symmetry_space_group_name_Hall     'P 2c -2ac'
loop_
    _symmetry_equiv_pos_as_xyz
    'x, y, z'
    '-x, -y, z+1/2'
    '-x+1/2, y, z+1/2'
    'x+1/2, -y, z'
_cell_length_a     12.5066(6)
_cell_length_b     3.8833(2)
_cell_length_c     27.9659(14)
_cell_angle_alpha     90.00
_cell_angle_beta     90.00
_cell_angle_gamma     90.00
_cell_volume     1358.22(12)
_cell_formula_units_Z     8
_cell_measurement_reflns_used     9416
_cell_measurement_theta_min     2.91
_cell_measurement_theta_max     27.52
_cell_measurement_temperature     150(2)
_exptl_crystal_description     plate
_exptl_crystal_colour     colourless
_exptl_crystal_size_max     0.40
_exptl_crystal_size_mid     0.19
_exptl_crystal_size_min     0.09
_exptl_crystal_density_diffrn     1.527
_exptl_crystal_density_meas     ?
_exptl_crystal_density_method     'not measured'
_exptl_crystal_F_000     656
_exptl_absorpt_coefficient_mu     0.121
_exptl_absorpt_correction_type     multi-scan
_exptl_absorpt_process_details     '(SADABS; Sheldrick, 2008<i>a</i>)'
_exptl_absorpt_correction_T_min     0.70
_exptl_absorpt_correction_T_max     0.75
_exptl_special_details
;
;
_diffrn_ambient_temperature     150(2)
_diffrn_radiation_type     MoK\a
_diffrn_radiation_wavelength     0.71073
_diffrn_radiation_source     'fine-focus sealed tube'
_diffrn_radiation_monochromator     graphite
_diffrn_measurement_device_type     'Bruker Kappa APEXII'
_diffrn_measurement_method     '\f and \w scans'
_diffrn_detector_area_resol_mean     ?
_diffrn_reflns_number     16898
_diffrn_reflns_av_R_equivalents     0.0179
_diffrn_reflns_av_sigmaI/netI     0.0085
_diffrn_reflns_theta_min     2.91
_diffrn_reflns_theta_max     27.53
_diffrn_reflns_theta_full     27.53
_diffrn_measured_fraction_theta_max     0.997
_diffrn_measured_fraction_theta_full     0.997
_diffrn_reflns_limit_h_min     -16
_diffrn_reflns_limit_h_max     15
_diffrn_reflns_limit_k_min     -4
_diffrn_reflns_limit_k_max     5
_diffrn_reflns_limit_l_min     -36
_diffrn_reflns_limit_l_max     36
_refine_special_details
;
Refinement of <i>F</i>^2^ against ALL reflections. The weighted <i>R</i>-factor
<i>wR</i> and goodness of fit <i>S</i> are based on <i>F</i>^2^, conventional
<i>R</i>-factors <i>R</i> are based on <i>F</i>, with <i>F</i> set to zero for
negative <i>F</i>^2^. The threshold expression of <i>F</i>^2^ >
\s(<i>F</i>^2^) is used only for calculating <i>R</i>-factors(gt) <i>etc</i>.
and is not relevant to the choice of reflections for refinement.
<i>R</i>-factors based on <i>F</i>^2^ are statistically about twice as large
as those based on <i>F</i>, and <i>R</i>- factors based on ALL data will be
even larger.
;
_reflns_number_total     1580
_reflns_number_gt     1540
_reflns_threshold_expression     'I>2\s(I)'
_refine_ls_structure_factor_coef     Fsqd
_refine_ls_matrix_type     full
_refine_ls_R_factor_all     0.0266
_refine_ls_R_factor_gt     0.0255
_refine_ls_wR_factor_gt     0.0709
_refine_ls_wR_factor_ref     0.0721
_refine_ls_goodness_of_fit_ref     1.051
_refine_ls_restrained_S_all     1.051
_refine_ls_number_reflns     1580
_refine_ls_number_parameters     247
_refine_ls_number_restraints     1
_refine_ls_hydrogen_treatment     mixed
_refine_ls_weighting_scheme     calc
_refine_ls_weighting_details
         'calc w=1/[\s^2^(Fo^2^)+(0.0562P)^2^+0.1369P] where P=(Fo^2^+2Fc^2^)/3'
_atom_sites_solution_hydrogens     difmap
_atom_sites_solution_primary     direct
_atom_sites_solution_secondary     difmap
_refine_ls_shift/su_max     0.001
_refine_ls_shift/su_mean     0.000
_refine_diff_density_max     0.331
_refine_diff_density_min     -0.157
_refine_ls_extinction_method     none
_refine_ls_extinction_coef     ?
loop_
    _atom_type_symbol
    _atom_type_description
    _atom_type_scat_dispersion_real
    _atom_type_scat_dispersion_imag
    _atom_type_scat_source
    'C' 'C' 0.0033 0.0000
                         'International Tables Vol C Tables 4.2.6.8 and 6.1.1.4'
    'H' 'H' 0.0000 0.0000
                         'International Tables Vol C Tables 4.2.6.8 and 6.1.1.4'
    'N' 'N' 0.0061 0.0000
                         'International Tables Vol C Tables 4.2.6.8 and 6.1.1.4'
    'O' 'O' 0.0106 0.0000
                         'International Tables Vol C Tables 4.2.6.8 and 6.1.1.4'
_computing_data_collection     'APEX2 (Bruker, 2010)'
_computing_cell_refinement     'SAINT (Bruker, 2010)'
_computing_data_reduction     'SAINT (Bruker, 2010)'
_computing_structure_solution     'SHELXS97 (Sheldrick, 2008<i>b</i>)'
_computing_structure_refinement     'SHELXL97 (Sheldrick, 2008<i>b</i>)'
_computing_molecular_graphics
           'PLATON (Spek, 2009) and <i>Mercury</i> (Macrae <i>et al.</i>, 2006)'
_computing_publication_material     'manual editing of SHELXL cif file'
loop_
    _atom_site_type_symbol
    _atom_site_label
    _atom_site_fract_x
    _atom_site_fract_y
    _atom_site_fract_z
    _atom_site_U_iso_or_equiv
    _atom_site_adp_type
    _atom_site_calc_flag
    _atom_site_refinement_flags
    _atom_site_occupancy
    _atom_site_disorder_assembly
    _atom_site_disorder_group
    O O11 0.42965(10) 0.7629(3) 0.54691(4) 0.0224(3) Uani d . 1 . .
    O O21 0.30439(11) 0.9858(4) 0.59468(5) 0.0238(3) Uani d . 1 . .
    N N11 0.55372(12) 0.5954(4) 0.62042(5) 0.0188(3) Uani d . 1 . .
    N N21 0.50221(12) 0.7550(4) 0.71454(5) 0.0200(3) Uani d . 1 . .
    N N31 0.34689(13) 1.0186(4) 0.69017(5) 0.0224(3) Uani d . 1 . .
    H H31A 0.338(2) 1.088(7) 0.7212(11) 0.031(6) Uiso d . 1 . .
    H H31B 0.304(2) 1.100(7) 0.6670(10) 0.032(7) Uiso d . 1 . .
    C C11 0.61962(15) 0.5125(5) 0.65636(6) 0.0211(3) Uani d . 1 . .
    H H11 0.6854 0.3996 0.6498 0.025 Uiso calc R 1 . .
    C C21 0.59216(14) 0.5908(5) 0.70302(6) 0.0209(3) Uani d . 1 . .
    H H21 0.6395 0.5246 0.7279 0.025 Uiso calc R 1 . .
    C C31 0.43627(13) 0.8473(4) 0.67848(6) 0.0164(3) Uani d . 1 . .
    C C41 0.46320(13) 0.7604(4) 0.63013(6) 0.0156(3) Uani d . 1 . .
    C C51 0.39253(13) 0.8432(4) 0.58752(6) 0.0174(3) Uani d . 1 . .
    O O12 0.14633(10) 0.3689(4) 0.46142(4) 0.0245(3) Uani d . 1 . .
    O O22 0.02147(11) 0.5588(4) 0.41050(5) 0.0281(3) Uani d . 1 . .
    N N12 0.26120(11) 0.1003(4) 0.39032(5) 0.0188(3) Uani d . 1 . .
    N N22 0.21177(12) 0.2151(4) 0.29449(5) 0.0207(3) Uani d . 1 . .
    N N32 0.05731(12) 0.4997(4) 0.31616(6) 0.0232(3) Uani d . 1 . .
    H H32A 0.0512(19) 0.574(6) 0.2864(10) 0.026(6) Uiso d . 1 . .
    H H32B 0.020(2) 0.611(7) 0.3371(10) 0.035(7) Uiso d . 1 . .
    C C12 0.32517(14) -0.0150(5) 0.35539(7) 0.0211(3) Uani d . 1 . .
    H H12 0.3883 -0.1386 0.3632 0.025 Uiso calc R 1 . .
    C C22 0.29979(14) 0.0451(5) 0.30788(7) 0.0216(4) Uani d . 1 . .
    H H22 0.3469 -0.0379 0.2838 0.026 Uiso calc R 1 . .
    C C32 0.14642(13) 0.3310(4) 0.32951(6) 0.0175(3) Uani d . 1 . .
    C C42 0.17362(13) 0.2711(4) 0.37884(5) 0.0163(3) Uani d . 1 . .
    C C52 0.10825(13) 0.4099(4) 0.42027(6) 0.0189(3) Uani d . 1 . .
    N N3 0.12272(12) 0.8079(4) 0.53838(5) 0.0201(3) Uani d . 1 . .
    H H3A 0.133(2) 0.702(7) 0.5094(11) 0.032(6) Uiso d . 1 . .
    H H3B 0.189(2) 0.888(7) 0.5486(10) 0.032(6) Uiso d . 1 . .
    H H3C 0.086(2) 0.660(7) 0.5602(11) 0.037(6) Uiso d . 1 . .
    H H3D 0.079(2) 0.986(7) 0.5356(9) 0.034(7) Uiso d . 1 . .
    N N4 0.37274(14) 0.2716(5) 0.47857(6) 0.0249(3) Uani d . 1 . .
    H H4A 0.312(3) 0.249(7) 0.4640(11) 0.043(8) Uiso d . 1 . .
    H H4B 0.380(2) 0.443(10) 0.5025(14) 0.057(9) Uiso d . 1 . .
    H H4C 0.388(2) 0.102(8) 0.4961(12) 0.043(8) Uiso d . 1 . .
    H H4D 0.420(2) 0.315(7) 0.4564(10) 0.032(6) Uiso d . 1 . .
loop_
    _atom_site_aniso_label
    _atom_site_aniso_U_11
    _atom_site_aniso_U_22
    _atom_site_aniso_U_33
    _atom_site_aniso_U_12
    _atom_site_aniso_U_13
    _atom_site_aniso_U_23
    O11 0.0230(6) 0.0326(7) 0.0115(5) -0.0014(5) -0.0003(4) 0.0001(5)
    O21 0.0174(6) 0.0355(7) 0.0184(6) 0.0022(5) -0.0026(4) -0.0009(5)
    N11 0.0193(7) 0.0201(7) 0.0169(7) 0.0002(5) 0.0015(5) 0.0005(5)
    N21 0.0234(7) 0.0226(7) 0.0140(6) -0.0029(6) -0.0012(6) 0.0007(5)
    N31 0.0204(7) 0.0308(8) 0.0160(7) 0.0036(6) -0.0001(5) -0.0042(6)
    C11 0.0186(8) 0.0222(8) 0.0225(8) 0.0031(6) -0.0017(6) 0.0005(6)
    C21 0.0224(8) 0.0214(8) 0.0189(8) -0.0019(6) -0.0049(6) 0.0019(7)
    C31 0.0190(8) 0.0168(7) 0.0133(7) -0.0055(6) -0.0001(5) 0.0000(6)
    C41 0.0158(7) 0.0179(7) 0.0131(7) -0.0029(6) 0.0006(6) 0.0006(5)
    C51 0.0178(8) 0.0201(7) 0.0145(7) -0.0060(6) -0.0006(5) 0.0014(6)
    O12 0.0280(6) 0.0322(7) 0.0133(5) 0.0041(5) 0.0000(5) -0.0021(5)
    O22 0.0226(6) 0.0423(8) 0.0193(6) 0.0091(6) 0.0021(5) -0.0012(6)
    N12 0.0183(6) 0.0220(7) 0.0162(6) -0.0019(5) -0.0004(5) -0.0018(5)
    N22 0.0234(7) 0.0237(7) 0.0151(6) -0.0040(6) 0.0019(5) -0.0016(5)
    N32 0.0227(7) 0.0325(8) 0.0144(7) 0.0024(6) -0.0005(6) 0.0043(6)
    C12 0.0190(8) 0.0224(9) 0.0220(8) 0.0008(6) 0.0014(6) -0.0026(7)
    C22 0.0228(8) 0.0217(8) 0.0203(8) -0.0029(6) 0.0055(6) -0.0050(6)
    C32 0.0187(8) 0.0192(7) 0.0146(7) -0.0054(6) -0.0004(6) -0.0004(6)
    C42 0.0176(7) 0.0187(8) 0.0126(7) -0.0032(6) 0.0006(6) -0.0012(6)
    C52 0.0198(8) 0.0211(8) 0.0158(7) -0.0014(6) 0.0025(6) -0.0017(6)
    N3 0.0196(7) 0.0230(7) 0.0178(7) -0.0004(6) -0.0007(5) -0.0002(6)
    N4 0.0227(7) 0.0348(9) 0.0174(7) -0.0044(6) -0.0042(6) 0.0037(7)
_geom_special_details
;
All e.s.d.'s (except the e.s.d. in the dihedral angle between two l.s. planes)
are estimated using the full covariance matrix. The cell e.s.d.'s are taken
into account individually in the estimation of e.s.d.'s in distances, angles
and torsion angles; correlations between e.s.d.'s in cell parameters are only
used when they are defined by crystal symmetry. An approximate (isotropic)
treatment of cell e.s.d.'s is used for estimating e.s.d.'s involving l.s.
planes.
;
loop_
    _geom_bond_atom_site_label_1
    _geom_bond_atom_site_label_2
    _geom_bond_site_symmetry_2
    _geom_bond_distance
    _geom_bond_publ_flag
    O11 C51 . 1.266(2) ?
    O21 C51 . 1.250(2) ?
    N11 C41 . 1.329(2) ?
    N11 C11 . 1.339(2) ?
    N21 C21 . 1.333(2) ?
    N21 C31 . 1.351(2) ?
    N31 C31 . 1.341(2) ?
    N31 H31A . 0.92(3) ?
    N31 H31B . 0.90(3) ?
    C11 C21 . 1.383(2) ?
    C11 H11 . 0.9500 ?
    C21 H21 . 0.9500 ?
    C31 C41 . 1.434(2) ?
    C41 C51 . 1.518(2) ?
    O12 C52 . 1.256(2) ?
    O22 C52 . 1.260(2) ?
    N12 C42 . 1.320(2) ?
    N12 C12 . 1.340(2) ?
    N22 C22 . 1.337(2) ?
    N22 C32 . 1.353(2) ?
    N32 C32 . 1.346(2) ?
    N32 H32A . 0.88(3) ?
    N32 H32B . 0.86(3) ?
    C12 C22 . 1.386(3) ?
    C12 H12 . 0.9500 ?
    C22 H22 . 0.9500 ?
    C32 C42 . 1.440(2) ?
    C42 C52 . 1.517(2) ?
    N3 H3A . 0.92(3) ?
    N3 H3B . 0.93(3) ?
    N3 H3C . 0.96(3) ?
    N3 H3D . 0.89(3) ?
    N4 H4A . 0.86(3) ?
    N4 H4B . 0.95(4) ?
    N4 H4C . 0.84(3) ?
    N4 H4D . 0.87(3) ?
loop_
    _geom_angle_atom_site_label_1
    _geom_angle_atom_site_label_2
    _geom_angle_atom_site_label_3
    _geom_angle_site_symmetry_1
    _geom_angle_site_symmetry_3
    _geom_angle
    _geom_angle_publ_flag
    C41 N11 C11 . . 119.14(15) ?
    C21 N21 C31 . . 117.49(15) ?
    C31 N31 H31A . . 118.4(17) ?
    C31 N31 H31B . . 119.6(17) ?
    H31A N31 H31B . . 121(2) ?
    N11 C11 C21 . . 120.16(16) ?
    N11 C11 H11 . . 119.9 ?
    C21 C11 H11 . . 119.9 ?
    N21 C21 C11 . . 122.88(16) ?
    N21 C21 H21 . . 118.6 ?
    C11 C21 H21 . . 118.6 ?
    N31 C31 N21 . . 117.27(15) ?
    N31 C31 C41 . . 122.85(15) ?
    N21 C31 C41 . . 119.88(15) ?
    N11 C41 C31 . . 120.42(15) ?
    N11 C41 C51 . . 115.96(14) ?
    C31 C41 C51 . . 123.62(14) ?
    O21 C51 O11 . . 125.19(15) ?
    O21 C51 C41 . . 118.80(14) ?
    O11 C51 C41 . . 116.01(14) ?
    C42 N12 C12 . . 119.08(15) ?
    C22 N22 C32 . . 117.32(15) ?
    C32 N32 H32A . . 119.4(16) ?
    C32 N32 H32B . . 119.9(18) ?
    H32A N32 H32B . . 116(2) ?
    N12 C12 C22 . . 120.40(16) ?
    N12 C12 H12 . . 119.8 ?
    C22 C12 H12 . . 119.8 ?
    N22 C22 C12 . . 122.70(16) ?
    N22 C22 H22 . . 118.7 ?
    C12 C22 H22 . . 118.7 ?
    N32 C32 N22 . . 117.48(15) ?
    N32 C32 C42 . . 122.70(16) ?
    N22 C32 C42 . . 119.81(15) ?
    N12 C42 C32 . . 120.68(15) ?
    N12 C42 C52 . . 116.10(14) ?
    C32 C42 C52 . . 123.17(15) ?
    O12 C52 O22 . . 125.71(15) ?
    O12 C52 C42 . . 116.79(14) ?
    O22 C52 C42 . . 117.50(15) ?
    H3A N3 H3B . . 107(2) ?
    H3A N3 H3C . . 111(2) ?
    H3B N3 H3C . . 116(2) ?
    H3A N3 H3D . . 111(2) ?
    H3B N3 H3D . . 108(2) ?
    H3C N3 H3D . . 103(2) ?
    H4A N4 H4B . . 119(3) ?
    H4A N4 H4C . . 113(3) ?
    H4B N4 H4C . . 97(3) ?
    H4A N4 H4D . . 106(3) ?
    H4B N4 H4D . . 107(3) ?
    H4C N4 H4D . . 114(3) ?
loop_
    _geom_torsion_atom_site_label_1
    _geom_torsion_atom_site_label_2
    _geom_torsion_atom_site_label_3
    _geom_torsion_atom_site_label_4
    _geom_torsion_site_symmetry_1
    _geom_torsion_site_symmetry_2
    _geom_torsion_site_symmetry_3
    _geom_torsion_site_symmetry_4
    _geom_torsion
    _geom_torsion_publ_flag
    C41 N11 C11 C21 . . . . 1.6(3) ?
    C31 N21 C21 C11 . . . . -0.2(3) ?
    N11 C11 C21 N21 . . . . -1.4(3) ?
    C21 N21 C31 N31 . . . . -178.70(15) ?
    C21 N21 C31 C41 . . . . 1.5(2) ?
    C11 N11 C41 C31 . . . . -0.2(2) ?
    C11 N11 C41 C51 . . . . -179.62(15) ?
    N31 C31 C41 N11 . . . . 178.87(16) ?
    N21 C31 C41 N11 . . . . -1.3(2) ?
    N31 C31 C41 C51 . . . . -1.8(2) ?
    N21 C31 C41 C51 . . . . 178.00(15) ?
    N11 C41 C51 O21 . . . . 177.16(15) ?
    C31 C41 C51 O21 . . . . -2.2(2) ?
    N11 C41 C51 O11 . . . . -3.6(2) ?
    C31 C41 C51 O11 . . . . 177.04(15) ?
    C42 N12 C12 C22 . . . . 0.1(2) ?
    C32 N22 C22 C12 . . . . 0.2(3) ?
    N12 C12 C22 N22 . . . . -0.5(3) ?
    C22 N22 C32 N32 . . . . -179.47(15) ?
    C22 N22 C32 C42 . . . . 0.5(2) ?
    C12 N12 C42 C32 . . . . 0.5(2) ?
    C12 N12 C42 C52 . . . . -176.88(15) ?
    N32 C32 C42 N12 . . . . 179.09(15) ?
    N22 C32 C42 N12 . . . . -0.8(2) ?
    N32 C32 C42 C52 . . . . -3.7(2) ?
    N22 C32 C42 C52 . . . . 176.38(14) ?
    N12 C42 C52 O12 . . . . 4.3(2) ?
    C32 C42 C52 O12 . . . . -173.05(16) ?
    N12 C42 C52 O22 . . . . -176.49(15) ?
    C32 C42 C52 O22 . . . . 6.2(2) ?
loop_
    _geom_hbond_atom_site_label_D
    _geom_hbond_atom_site_label_H
    _geom_hbond_atom_site_label_A
    _geom_hbond_site_symmetry_A
    _geom_hbond_distance_DH
    _geom_hbond_distance_HA
    _geom_hbond_distance_DA
    _geom_hbond_angle_DHA
    N31 H31A N22 3_565 0.92(3) 2.20(3) 3.103(2) 169(2)
    N31 H31B O21 . 0.90(3) 2.07(3) 2.726(2) 129(2)
    N32 H32A N21 3_554 0.88(3) 2.23(3) 3.100(2) 168(2)
    N32 H32B O22 . 0.86(3) 2.06(3) 2.686(2) 129(2)
    N3 H3B O21 . 0.93(3) 1.97(3) 2.849(2) 157(2)
    N3 H3C O11 4_465 0.96(3) 2.58(3) 3.287(2) 131(2)
    N3 H3C N11 4_465 0.96(3) 2.00(3) 2.909(2) 159(2)
    N3 H3D O11 4_475 0.89(3) 2.13(3) 2.944(2) 152(2)
    N4 H4A O12 . 0.86(3) 2.13(3) 2.897(2) 148(3)
    N4 H4A N12 . 0.86(3) 2.23(3) 2.912(2) 135(3)
    N4 H4B O11 . 0.95(4) 1.86(4) 2.793(2) 166(3)
    N4 H4C O11 1_545 0.84(3) 2.01(4) 2.839(2) 170(3)
    N4 H4D O22 4_565 0.87(3) 1.87(3) 2.742(2) 176(3)
data_global
_journal_date_recd_electronic     2011-03-18
_journal_date_accepted     2011-03-23
_journal_name_full     'Acta Crystallographica, Section E'
_journal_year     2011
_journal_volume     67
_journal_issue      4
_journal_page_first     o984
_journal_page_last     o984
_journal_paper_category     QO
_journal_coeditor_code     ZL2357
_publ_contact_author_name     'Martin Lutz'
_publ_contact_author_address
;
Bijvoet Center for Biomolecular Research
Crystal and Structural Chemistry
Faculty of Science
Utrecht University
Padualaan 8
3584 CH Utrecht
The Netherlands
;
_publ_contact_author_email     'm.lutz@uu.nl'
_publ_contact_author_fax     '[+31] 30 2533940'
_publ_contact_author_phone     '[+31] 30 2533902'
_publ_section_title
;
Ammonium 2-aminopyrazine-3-carboxylate
;
loop_
    _publ_author_name
    _publ_author_address
    'Lutz, Martin'
;
Bijvoet Center for Biomolecular Research
Crystal and Structural Chemistry
Faculty of Science
Utrecht University
Padualaan 8
3584 CH Utrecht
The Netherlands
;
    'Jakobi, Arjen J.'
;
Bijvoet Center for Biomolecular Research
Crystal and Structural Chemistry
Faculty of Science
Utrecht University
Padualaan 8
3584 CH Utrecht
The Netherlands
;
