# Supplementary material for: Ammonium 2-amino­pyrazine-3-carboxyl­ate
Source: Acta Crystallogr Sect E Struct Rep Online. 2011 Mar 26;67(Pt 4):o984. doi: 10.1107/S1600536811010865 (PMC3099982; doi:10.1107/S1600536811010865)
Supplement: Supplementary file 2 [file e-67-0o984-Isup2.hkl]

# 
# h,k,l, Fc-squared, Fo-squared, sigma(Fo-squared) and status flag 
# 
data_I
_shelx_title ' m115a' 
_shelx_refln_list_code          4 
_shelx_F_calc_maximum      115.71 
_exptl_crystal_F_000       656.00 
_reflns_d_resolution_high  0.7689 
 
loop_ 
 _symmetry_equiv_pos_as_xyz 
 'x, y, z' 
 '-x, -y, z+1/2' 
 '-x+1/2, y, z+1/2' 
 'x+1/2, -y, z' 
 
_cell_length_a    12.5066 
_cell_length_b     3.8833 
_cell_length_c    27.9659 
_cell_angle_alpha  90.000 
_cell_angle_beta   90.000 
_cell_angle_gamma  90.000 
 
_shelx_F_squared_multiplier     1.000 
 
loop_ 
 _refln_index_h 
 _refln_index_k 
 _refln_index_l 
 _refln_F_squared_calc 
 _refln_F_squared_meas 
 _refln_F_squared_sigma 
 _refln_observed_status 
   2   0   0      836.96      809.81      4.00 o 
   4   0   0     6207.11     5575.92     36.59 o 
   6   0   0      327.34      366.33      3.75 o 
   8   0   0       13.57       15.31      2.07 o 
  10   0   0       16.88       15.11      1.69 o 
  12   0   0      176.86      172.65      4.00 o 
  14   0   0        2.56       -1.62      2.18 o 
  16   0   0      144.70      149.56      9.15 o 
   0   1   0       35.15       34.08      0.83 o 
   1   1   0     4283.37     4221.68     16.56 o 
   2   1   0    13389.75    13476.17     52.74 o 
   3   1   0     2638.89     2744.12     11.48 o 
   4   1   0      446.88      483.81      3.28 o 
   5   1   0     2296.58     2563.66     11.76 o 
   6   1   0      240.64      252.10      2.05 o 
   7   1   0       17.87       18.96      0.81 o 
   8   1   0      429.74      464.05      3.13 o 
   9   1   0       83.39       92.29      1.94 o 
  10   1   0      167.70      166.50      5.30 o 
  11   1   0       17.69       19.49      1.64 o 
  12   1   0       44.12       43.27      2.09 o 
  13   1   0        4.24        5.08      1.55 o 
  14   1   0        0.39       -2.02      2.02 o 
  15   1   0       43.76       49.16      3.29 o 
   0   2   0       19.86       18.07      1.06 o 
   1   2   0     1085.93     1165.31      5.69 o 
   2   2   0      500.96      536.67      3.16 o 
   3   2   0     5215.97     5465.37     21.80 o 
   4   2   0        3.25       -1.48      1.50 o 
   5   2   0      672.13      643.09      3.63 o 
   6   2   0       38.71       32.24      1.14 o 
   7   2   0      106.66      103.14      1.71 o 
   8   2   0      226.27      222.60      4.45 o 
   9   2   0        2.70        0.50      1.35 o 
  10   2   0        5.83        8.14      1.57 o 
  11   2   0       19.01       19.81      1.82 o 
  12   2   0        0.22        1.83      1.72 o 
  13   2   0       64.49       71.97      4.26 o 
  14   2   0       64.04       68.98      4.78 o 
   0   3   0        0.21       -0.49      1.49 o 
   1   3   0      189.83      199.39      2.58 o 
   2   3   0      778.87      852.99      6.05 o 
   3   3   0      471.22      481.97      4.20 o 
   4   3   0      102.11      110.35      2.77 o 
   5   3   0      227.28      224.13      2.87 o 
   6   3   0     1099.83     1089.25      8.14 o 
   7   3   0      170.22      166.97      3.22 o 
   8   3   0      105.73      102.59      2.98 o 
   9   3   0        9.45        8.48      2.10 o 
  10   3   0       33.95       30.87      2.24 o 
  11   3   0       47.78       49.09      2.61 o 
  12   3   0       80.79       84.12      3.47 o 
  13   3   0       14.46       12.70      3.51 o 
   0   4   0      341.93      359.21      8.36 o 
   1   4   0      112.70      119.63      4.73 o 
   2   4   0        0.00        0.71      1.46 o 
   3   4   0       25.42       28.49      1.98 o 
   4   4   0       32.68       29.60      2.29 o 
   5   4   0       22.07       22.67      2.20 o 
   6   4   0      370.47      341.73      5.31 o 
   7   4   0        7.10        6.93      1.68 o 
   8   4   0       81.98       81.44      3.77 o 
   9   4   0      119.59      135.42      5.42 o 
   1   5   0       43.87       42.70      5.65 o 
   2   5   0       13.23       15.31      4.74 o 
   2   0   1     3420.11     3414.75     12.23 o 
   4   0   1      251.42      248.51      1.79 o 
   6   0   1     1805.22     1993.85      9.32 o 
   8   0   1     1476.93     1582.75      6.96 o 
  10   0   1      277.53      285.04      3.98 o 
  12   0   1      130.87      138.63      2.51 o 
  14   0   1       12.00       14.20      1.73 o 
  16   0   1       37.43       39.79      4.41 o 
   1   1   1     5016.69     5292.04     14.94 o 
   2   1   1    10377.66    10683.71     28.19 o 
   3   1   1     6050.12     6231.53     17.09 o 
   4   1   1       58.70       69.57      0.86 o 
   5   1   1       36.64       42.71      0.75 o 
   6   1   1      717.65      766.35      3.03 o 
   7   1   1      452.55      496.81      2.38 o 
   8   1   1      166.37      163.52      1.35 o 
   9   1   1      546.47      560.04      3.21 o 
  10   1   1       20.02       20.95      1.03 o 
  11   1   1       58.50       53.99      1.51 o 
  12   1   1       22.32       22.21      1.24 o 
  13   1   1       45.24       49.58      1.73 o 
  14   1   1        8.39        7.57      1.50 o 
  15   1   1       11.72       12.13      1.80 o 
   1   2   1      101.00      108.34      1.76 o 
   2   2   1      511.32      573.86      2.39 o 
   3   2   1      988.36     1023.24      3.76 o 
   4   2   1     4026.49     4254.09     12.44 o 
   5   2   1       56.42       56.45      1.19 o 
   6   2   1       65.69       73.24      1.10 o 
   7   2   1       84.71       95.98      1.25 o 
   8   2   1       80.81       85.88      1.36 o 
   9   2   1        1.13        0.12      0.90 o 
  10   2   1       66.81       61.93      1.68 o 
  11   2   1      103.14       98.84      2.09 o 
  12   2   1       21.47       22.13      1.55 o 
  13   2   1       22.98       25.55      1.80 o 
  14   2   1        5.40        3.48      1.86 o 
   1   3   1        5.69        7.64      0.75 o 
   2   3   1        7.13        4.99      0.74 o 
   3   3   1      424.49      429.33      2.69 o 
   4   3   1      413.02      431.53      2.71 o 
   5   3   1      475.59      469.25      2.87 o 
   6   3   1      572.42      563.41      3.54 o 
   7   3   1      443.39      430.02      3.08 o 
   8   3   1       71.61       70.76      1.96 o 
   9   3   1       40.41       42.75      1.92 o 
  10   3   1       67.56       64.90      1.96 o 
  11   3   1       15.13       15.62      1.41 o 
  12   3   1       55.45       55.73      2.22 o 
  13   3   1       54.04       59.49      6.39 o 
   1   4   1      202.06      199.40      2.83 o 
   2   4   1      156.06      157.38      2.44 o 
   3   4   1       11.35        9.07      1.26 o 
   4   4   1        5.03        3.71      1.25 o 
   5   4   1      112.40      111.43      2.46 o 
   6   4   1      209.54      203.23      2.99 o 
   7   4   1      154.79      146.40      2.31 o 
   8   4   1       47.84       47.39      2.19 o 
   9   4   1      113.35      109.01      3.30 o 
   1   5   1       22.48       31.81      3.70 o 
   2   5   1        6.82        6.96      2.97 o 
   2   0   2     6724.64     6531.62     24.50 o 
   4   0   2     4835.47     4682.99     23.05 o 
   6   0   2     1391.12     1551.60      7.06 o 
   8   0   2      917.04      998.41      4.74 o 
  10   0   2       87.50       90.34      2.21 o 
  12   0   2      284.83      285.24      3.59 o 
  14   0   2      111.02      109.48      2.67 o 
  16   0   2       78.25       79.52      5.47 o 
   0   1   2     1900.09     1913.35      7.82 o 
   1   1   2     8230.22     8170.81     24.36 o 
   2   1   2     1548.30     1501.19      4.64 o 
   3   1   2      473.67      442.58      1.61 o 
   4   1   2      157.10      139.72      1.08 o 
   5   1   2      366.92      371.22      1.98 o 
   6   1   2     1522.78     1676.31      6.15 o 
   7   1   2       25.56       18.25      0.67 o 
   8   1   2       13.19       13.15      0.61 o 
   9   1   2      208.81      219.11      1.89 o 
  10   1   2       39.31       39.11      1.58 o 
  11   1   2       44.22       49.79      1.49 o 
  12   1   2       17.35       18.46      1.19 o 
  13   1   2        5.13        5.76      1.30 o 
  14   1   2       69.49       70.25      2.16 o 
  15   1   2       48.09       50.26      2.37 o 
   0   2   2     1276.83     1239.27      6.35 o 
   1   2   2      838.65      858.26      3.05 o 
   2   2   2     2164.56     2254.53      7.34 o 
   3   2   2       63.70       70.19      0.93 o 
   4   2   2     2985.63     3035.63     10.41 o 
   5   2   2     2527.36     2706.79      8.95 o 
   6   2   2      345.52      363.17      2.15 o 
   7   2   2       15.82       19.20      0.83 o 
   8   2   2       12.03       12.12      0.77 o 
   9   2   2       19.82       21.55      1.15 o 
  10   2   2      161.17      141.60      2.34 o 
  11   2   2       81.11       76.45      1.95 o 
  12   2   2       32.20       35.92      1.86 o 
  13   2   2       42.55       41.19      2.21 o 
  14   2   2       22.30       27.09      2.36 o 
   0   3   2      247.68      280.24      2.69 o 
   1   3   2       44.19       43.67      1.07 o 
   2   3   2       11.12       13.49      0.83 o 
   3   3   2      503.97      536.30      3.08 o 
   4   3   2      695.25      717.31      3.74 o 
   5   3   2       75.24       76.30      1.48 o 
   6   3   2       35.53       37.60      1.13 o 
   7   3   2      463.09      455.00      3.06 o 
   8   3   2       94.44       90.35      2.05 o 
   9   3   2        7.90        7.29      1.33 o 
  10   3   2        9.21        9.14      1.27 o 
  11   3   2       37.25       37.50      1.70 o 
  12   3   2       18.18       18.79      1.75 o 
  13   3   2        8.88       12.83      2.54 o 
   0   4   2       95.72       92.62      3.22 o 
   1   4   2       33.72       35.12      1.63 o 
   2   4   2        8.68        8.70      1.20 o 
   3   4   2       49.12       48.89      1.74 o 
   4   4   2       13.25       10.72      1.45 o 
   5   4   2        2.20        1.68      1.36 o 
   6   4   2       99.70       93.27      3.00 o 
   7   4   2       99.50       99.39      2.04 o 
   8   4   2      274.70      246.15      3.81 o 
   9   4   2       18.33       25.50      2.40 o 
   0   5   2      111.34      129.04      7.87 o 
   1   5   2       16.26       17.23      3.23 o 
   2   5   2       14.83       21.27      3.50 o 
   2   0   3     2616.64     2698.51     11.02 o 
   4   0   3     3571.99     3502.52     16.25 o 
   6   0   3       60.15       56.50      1.74 o 
   8   0   3      265.33      250.54      2.35 o 
  10   0   3       22.08       24.76      1.32 o 
  12   0   3      947.53      917.09      9.89 o 
  14   0   3       76.18       77.27      2.64 o 
  16   0   3       47.72       50.28      7.20 o 
   1   1   3     5561.97     5340.79     15.83 o 
   2   1   3    11431.56    11145.54     33.12 o 
   3   1   3      669.59      655.70      2.18 o 
   4   1   3       18.44       15.74      0.38 o 
   5   1   3        1.31        3.97      0.41 o 
   6   1   3      809.64      862.69      3.51 o 
   7   1   3     1218.87     1367.89      5.19 o 
   8   1   3      177.51      188.40      1.45 o 
   9   1   3       79.91       72.09      1.34 o 
  10   1   3      175.44      187.07      1.98 o 
  11   1   3      242.32      233.10      2.58 o 
  12   1   3       11.09        9.52      1.20 o 
  13   1   3       68.22       67.92      2.07 o 
  14   1   3      494.94      493.25      4.76 o 
  15   1   3       14.93       17.09      2.05 o 
   1   2   3       29.43       32.44      1.89 o 
   2   2   3      362.00      363.21      1.79 o 
   3   2   3     1010.37     1089.45      4.11 o 
   4   2   3     3244.59     3512.96     10.71 o 
   5   2   3      203.56      214.80      1.59 o 
   6   2   3       25.36       26.89      0.71 o 
   7   2   3       12.56       11.36      0.82 o 
   8   2   3      184.33      177.54      1.75 o 
   9   2   3      165.76      165.56      2.10 o 
  10   2   3      394.45      399.17      3.49 o 
  11   2   3       18.77       17.99      1.35 o 
  12   2   3      136.73      144.49      2.68 o 
  13   2   3       17.72       19.60      2.40 o 
  14   2   3      114.23      118.98      3.49 o 
   1   3   3       64.71       65.33      1.22 o 
   2   3   3      126.86      120.12      1.44 o 
   3   3   3      319.73      319.95      2.31 o 
   4   3   3      340.73      349.44      2.43 o 
   5   3   3      744.38      758.69      4.09 o 
   6   3   3       82.56       77.72      1.43 o 
   7   3   3      314.21      311.31      2.49 o 
   8   3   3       17.24       18.00      1.30 o 
   9   3   3       68.46       61.29      2.00 o 
  10   3   3        7.38        6.74      1.32 o 
  11   3   3       30.00       31.35      2.25 o 
  12   3   3       20.80       21.16      1.76 o 
  13   3   3       16.30       18.48      2.45 o 
   1   4   3       72.06       74.47      1.89 o 
   2   4   3       57.12       56.26      1.76 o 
   3   4   3       24.47       23.04      1.48 o 
   4   4   3       30.72       32.23      1.68 o 
   5   4   3       68.12       68.08      2.12 o 
   6   4   3      318.20      312.72      6.37 o 
   7   4   3       99.05       91.26      2.05 o 
   8   4   3       53.60       49.49      2.27 o 
   9   4   3       53.59       56.53      2.74 o 
   1   5   3        3.84        5.60      2.94 o 
   0   0   4     6865.24     6848.87     34.45 o 
   2   0   4     2809.15     2941.50     12.03 o 
   4   0   4     2181.34     2102.42      8.85 o 
   6   0   4      710.37      700.26      4.06 o 
   8   0   4     3515.51     3676.63     15.87 o 
  10   0   4      152.60      172.03      2.49 o 
  12   0   4      321.89      299.18      3.92 o 
  14   0   4      711.39      696.54      7.50 o 
  16   0   4       44.60       46.50      4.64 o 
   0   1   4     4354.06     4370.63     17.16 o 
   1   1   4     1322.63     1198.77      3.85 o 
   2   1   4     3511.56     3734.09     10.69 o 
   3   1   4     3563.96     3528.40      9.70 o 
   4   1   4      381.27      378.60      1.59 o 
   5   1   4      396.84      415.31      1.97 o 
   6   1   4       99.90      100.05      0.97 o 
   7   1   4      893.57      998.26      3.57 o 
   8   1   4      156.33      159.54      1.34 o 
   9   1   4       56.86       48.06      1.09 o 
  10   1   4     1507.05     1506.12      7.17 o 
  11   1   4      310.77      287.94      2.66 o 
  12   1   4      195.48      180.26      3.44 o 
  13   1   4       50.43       56.60      1.99 o 
  14   1   4      147.59      147.87      2.78 o 
  15   1   4       77.18       74.45      2.70 o 
   0   2   4     2596.14     2638.74     11.65 o 
   1   2   4       41.99       44.18      0.75 o 
   2   2   4        6.30        6.38      0.54 o 
   3   2   4      328.85      348.46      1.88 o 
   4   2   4      761.64      799.81      3.71 o 
   5   2   4       19.18       18.28      0.55 o 
   6   2   4      163.78      172.07      1.19 o 
   7   2   4       92.11       91.34      1.35 o 
   8   2   4      462.81      458.45      3.08 o 
   9   2   4      316.47      293.10      2.88 o 
  10   2   4      140.83      154.94      2.24 o 
  11   2   4        7.90        5.02      1.30 o 
  12   2   4       32.51       37.77      1.95 o 
  13   2   4       46.61       50.09      2.37 o 
  14   2   4       43.11       42.47      2.39 o 
   0   3   4       21.07       20.22      1.21 o 
   1   3   4      110.42      115.63      1.42 o 
   2   3   4      123.95      132.94      1.51 o 
   3   3   4       27.68       26.06      0.93 o 
   4   3   4      170.00      166.31      1.72 o 
   5   3   4      388.46      390.25      2.74 o 
   6   3   4      151.43      157.92      2.03 o 
   7   3   4      134.34      134.54      1.72 o 
   8   3   4      226.77      222.22      3.21 o 
   9   3   4      116.12      101.39      2.33 o 
  10   3   4       25.69       28.24      1.62 o 
  11   3   4        9.37        5.78      1.50 o 
  12   3   4        8.68       10.15      1.73 o 
   0   4   4      175.29      172.41      3.73 o 
   1   4   4       24.90       22.45      1.41 o 
   2   4   4       35.39       35.06      1.56 o 
   3   4   4      115.74      109.26      2.21 o 
   4   4   4       22.60       23.70      1.39 o 
   5   4   4       90.72       95.46      2.54 o 
   6   4   4      288.36      283.49      3.47 o 
   7   4   4      127.73      123.09      2.20 o 
   8   4   4      416.37      403.43      5.77 o 
   9   4   4       15.86       13.28      1.88 o 
   0   5   4        3.78        1.28      4.05 o 
   1   5   4        1.61        3.52      2.81 o 
   2   0   5      244.70      335.40      1.95 o 
   4   0   5      189.51      191.65      1.38 o 
   6   0   5      170.41      197.91      1.80 o 
   8   0   5     1336.61     1512.08      7.62 o 
  10   0   5      121.71      111.68      2.54 o 
  12   0   5       23.66       26.78      1.77 o 
  14   0   5        5.68        7.49      1.55 o 
  16   0   5        6.47        3.62      3.13 o 
   1   1   5       35.80       33.60      0.60 o 
   2   1   5      694.45      675.12      2.33 o 
   3   1   5      951.78      889.29      3.28 o 
   4   1   5      340.97      388.98      1.65 o 
   5   1   5     1016.39     1123.18      3.98 o 
   6   1   5      712.77      758.32      2.87 o 
   7   1   5       63.37       57.43      0.84 o 
   8   1   5      116.20      110.64      1.11 o 
   9   1   5       59.28       59.90      0.97 o 
  10   1   5      490.41      478.61      3.24 o 
  11   1   5      243.77      243.97      2.55 o 
  12   1   5      314.27      297.65      3.46 o 
  13   1   5      576.75      575.57      5.10 o 
  14   1   5       18.31       17.92      1.57 o 
  15   1   5       50.31       53.77      2.23 o 
   1   2   5      108.29      115.84      1.12 o 
   2   2   5      934.88      988.55      3.45 o 
   3   2   5      174.22      159.67      1.26 o 
   4   2   5      377.68      370.82      1.82 o 
   5   2   5       51.16       64.65      0.82 o 
   6   2   5       91.14       83.44      0.93 o 
   7   2   5      296.34      287.43      1.95 o 
   8   2   5      213.52      207.12      2.13 o 
   9   2   5       41.94       42.98      1.59 o 
  10   2   5      451.08      409.63      3.55 o 
  11   2   5       76.04       77.18      2.17 o 
  12   2   5      173.95      158.18      3.04 o 
  13   2   5       21.59       21.48      1.81 o 
  14   2   5       88.99       85.17      2.95 o 
   1   3   5      244.91      242.27      1.91 o 
   2   3   5      148.16      156.46      1.57 o 
   3   3   5       42.20       40.00      1.04 o 
   4   3   5        1.71        1.38      0.73 o 
   5   3   5      128.30      123.34      1.65 o 
   6   3   5      109.37      107.84      1.59 o 
   7   3   5       43.03       45.02      1.27 o 
   8   3   5       33.68       33.75      1.48 o 
   9   3   5       26.01       24.84      1.56 o 
  10   3   5       72.62       67.13      2.25 o 
  11   3   5       10.73       11.24      1.57 o 
  12   3   5        3.08        1.03      1.57 o 
   1   4   5      106.07      106.24      2.02 o 
   2   4   5       11.39       11.22      1.29 o 
   3   4   5       86.11       88.14      2.41 o 
   4   4   5      107.09      104.49      2.20 o 
   5   4   5      168.98      170.58      2.63 o 
   6   4   5      255.56      269.27      3.22 o 
   7   4   5       41.51       45.44      1.55 o 
   8   4   5       50.33       53.37      2.55 o 
   9   4   5        9.38       10.25      1.82 o 
   0   0   6     1598.55     1259.17      7.87 o 
   2   0   6      429.77      487.76      2.78 o 
   4   0   6     3526.34     3761.50     25.66 o 
   6   0   6      114.12      106.69      1.68 o 
   8   0   6      354.78      427.54      4.12 o 
  10   0   6      935.96      939.45      7.44 o 
  12   0   6     1924.88     1928.75     13.85 o 
  14   0   6      239.49      232.54      5.20 o 
  16   0   6       41.95       36.34      4.34 o 
   0   1   6     4130.45     4031.47     18.78 o 
   1   1   6     2541.77     2451.57      8.07 o 
   2   1   6      627.38      675.92      2.71 o 
   3   1   6     1838.60     1768.04      6.21 o 
   4   1   6      621.27      621.18      2.41 o 
   5   1   6      577.16      616.42      2.37 o 
   6   1   6      288.62      315.78      1.61 o 
   7   1   6      147.03      156.04      1.09 o 
   8   1   6       24.94       27.65      0.63 o 
   9   1   6       49.09       42.79      1.02 o 
  10   1   6     1143.65     1103.03      5.34 o 
  11   1   6       58.29       60.08      1.63 o 
  12   1   6       76.35       73.90      2.07 o 
  13   1   6      686.40      643.06      6.40 o 
  14   1   6        2.31        3.91      1.38 o 
  15   1   6       40.78       43.84      2.14 o 
   0   2   6      264.33      277.56      2.26 o 
   1   2   6       51.41       48.53      0.94 o 
   2   2   6      540.30      535.69      2.28 o 
   3   2   6        0.86        0.84      0.50 o 
   4   2   6      133.35      142.03      1.11 o 
   5   2   6       69.24       81.91      0.95 o 
   6   2   6       47.70       45.93      0.82 o 
   7   2   6       94.40       94.40      1.38 o 
   8   2   6      163.90      149.29      1.91 o 
   9   2   6      651.67      619.17      4.34 o 
  10   2   6       62.91       55.61      1.77 o 
  11   2   6      247.45      213.91      3.35 o 
  12   2   6       53.76       51.51      2.17 o 
  13   2   6       20.58       25.07      1.85 o 
  14   2   6       31.75       35.84      2.32 o 
   0   3   6       70.95       64.38      1.80 o 
   1   3   6       64.03       62.00      1.19 o 
   2   3   6       41.75       46.78      1.12 o 
   3   3   6        9.09       11.56      0.81 o 
   4   3   6       66.02       63.89      1.28 o 
   5   3   6        6.06        5.91      0.83 o 
   6   3   6      186.99      181.40      1.94 o 
   7   3   6      795.82      778.06      4.24 o 
   8   3   6      210.91      198.74      2.34 o 
   9   3   6       35.58       35.15      2.04 o 
  10   3   6        2.63        2.63      1.39 o 
  11   3   6       39.48       38.76      2.14 o 
  12   3   6       87.11       87.06      2.80 o 
   0   4   6      132.46      129.76      3.54 o 
   1   4   6       76.64       77.30      1.78 o 
   2   4   6       20.87       22.76      1.43 o 
   3   4   6        9.00        9.66      1.28 o 
   4   4   6      115.95      113.52      2.24 o 
   5   4   6       42.31       42.58      1.82 o 
   6   4   6      223.80      216.64      3.13 o 
   7   4   6        5.45        6.80      1.19 o 
   8   4   6       50.68       52.25      2.18 o 
   9   4   6       22.15       23.32      2.24 o 
   2   0   7      108.98       78.35      1.22 o 
   4   0   7     1972.02     2027.19      8.64 o 
   6   0   7      534.44      568.10      3.21 o 
   8   0   7      465.42      481.99      3.87 o 
  10   0   7      873.23      868.39      7.29 o 
  12   0   7     3465.50     3411.57     28.50 o 
  14   0   7      181.04      164.71      3.25 o 
   1   1   7      741.24      716.29      2.68 o 
   2   1   7     1126.85     1071.90      3.60 o 
   3   1   7      351.18      304.93      1.55 o 
   4   1   7      208.84      215.72      1.28 o 
   5   1   7      218.02      202.86      1.28 o 
   6   1   7      280.39      297.77      1.50 o 
   7   1   7      614.00      591.77      2.48 o 
   8   1   7       40.71       43.49      0.77 o 
   9   1   7      974.64      993.93      4.52 o 
  10   1   7       86.13       93.70      1.32 o 
  11   1   7      409.03      382.17      3.02 o 
  12   1   7       84.00       81.02      2.13 o 
  13   1   7       52.65       47.35      1.90 o 
  14   1   7      404.51      415.53      4.72 o 
  15   1   7      101.74      112.48      2.83 o 
   1   2   7      264.70      272.75      1.66 o 
   2   2   7       70.02       72.11      1.45 o 
   3   2   7      254.19      260.66      1.57 o 
   4   2   7      237.42      227.43      1.45 o 
   5   2   7      157.54      167.96      1.34 o 
   6   2   7      335.85      338.14      2.21 o 
   7   2   7       15.08       14.23      0.72 o 
   8   2   7      287.70      278.35      2.25 o 
   9   2   7      607.17      592.18      4.26 o 
  10   2   7      355.12      331.94      3.67 o 
  11   2   7       94.46       81.90      2.20 o 
  12   2   7       58.62       62.73      2.31 o 
  13   2   7       44.10       46.71      2.18 o 
  14   2   7      139.97      141.33      3.43 o 
   1   3   7      263.21      248.99      1.97 o 
   2   3   7       75.81       72.90      1.29 o 
   3   3   7       76.42       74.86      1.31 o 
   4   3   7       78.52       76.29      1.37 o 
   5   3   7      265.60      267.03      2.22 o 
   6   3   7     1193.68     1176.14      6.72 o 
   7   3   7        7.88        8.88      0.89 o 
   8   3   7      160.20      163.72      2.09 o 
   9   3   7       94.22       93.87      2.55 o 
  10   3   7      206.65      187.89      3.41 o 
  11   3   7       39.98       43.87      2.77 o 
  12   3   7       34.89       32.56      2.11 o 
   1   4   7       26.01       29.42      1.45 o 
   2   4   7      112.41      106.81      2.07 o 
   3   4   7      127.47      118.81      2.29 o 
   4   4   7       81.25       85.59      2.10 o 
   5   4   7       17.51       16.35      1.49 o 
   6   4   7       64.28       60.55      1.91 o 
   7   4   7       19.83       17.49      1.34 o 
   8   4   7       68.16       69.06      2.36 o 
   9   4   7       37.07       36.26      2.44 o 
   0   0   8     6651.31     6257.76     36.36 o 
   2   0   8      557.67      556.70      4.13 o 
   4   0   8     2616.31     2606.58     11.17 o 
   6   0   8     2333.66     2473.00     10.70 o 
   8   0   8       74.92       75.68      1.57 o 
  10   0   8      106.73      113.02      2.49 o 
  12   0   8      127.33      131.19      3.52 o 
  14   0   8      557.16      544.85      7.54 o 
   0   1   8      367.12      371.51      2.64 o 
   1   1   8      583.73      564.68      2.34 o 
   2   1   8      147.78      158.01      1.08 o 
   3   1   8     4026.71     4170.47     12.67 o 
   4   1   8       29.67       30.74      0.68 o 
   5   1   8      416.31      385.34      1.81 o 
   6   1   8      667.31      695.62      2.75 o 
   7   1   8       61.06       68.83      0.91 o 
   8   1   8      127.57      131.21      1.14 o 
   9   1   8      388.20      375.63      2.51 o 
  10   1   8      563.42      561.82      3.58 o 
  11   1   8      312.71      306.38      2.41 o 
  12   1   8       69.58       66.82      1.62 o 
  13   1   8       92.57       90.25      2.31 o 
  14   1   8      264.61      245.50      3.71 o 
  15   1   8      123.55      118.16      2.87 o 
   0   2   8      273.03      295.35      2.29 o 
   1   2   8     1077.30     1101.73      4.09 o 
   2   2   8      708.14      737.75      2.89 o 
   3   2   8      117.07      119.56      1.12 o 
   4   2   8       43.20       40.32      0.86 o 
   5   2   8       17.55       16.77      0.78 o 
   6   2   8      271.25      264.81      1.97 o 
   7   2   8      462.66      455.82      2.83 o 
   8   2   8     1467.03     1429.23      6.63 o 
   9   2   8       95.31       88.65      1.80 o 
  10   2   8       26.79       26.81      1.73 o 
  11   2   8       17.68       13.72      1.44 o 
  12   2   8       16.84       15.27      1.64 o 
  13   2   8       32.81       30.63      1.99 o 
  14   2   8       63.88       61.21      2.73 o 
   0   3   8     1608.19     1590.88      9.76 o 
   1   3   8      150.39      155.51      1.63 o 
   2   3   8      244.29      246.17      1.98 o 
   3   3   8       64.35       60.33      1.20 o 
   4   3   8      117.05      111.99      1.60 o 
   5   3   8      505.71      508.20      3.15 o 
   6   3   8      226.65      224.23      2.07 o 
   7   3   8      181.68      182.73      2.02 o 
   8   3   8      123.28      119.75      2.07 o 
   9   3   8      129.93      124.86      2.66 o 
  10   3   8       19.67       19.95      1.89 o 
  11   3   8        6.10        4.87      1.64 o 
  12   3   8       27.54       30.34      2.12 o 
   0   4   8        3.56        1.43      1.38 o 
   1   4   8        7.27        5.67      1.14 o 
   2   4   8       10.71       10.70      1.25 o 
   3   4   8       31.44       31.49      1.51 o 
   4   4   8      225.84      219.52      2.91 o 
   5   4   8       67.89       72.74      2.02 o 
   6   4   8       62.13       69.71      2.15 o 
   7   4   8       77.72       74.86      1.95 o 
   8   4   8        7.88        8.66      1.71 o 
   9   4   8        1.45        1.66      1.98 o 
   2   0   9    10078.29     9579.40     51.56 o 
   4   0   9     1168.06     1204.32      5.68 o 
   6   0   9     2067.78     2260.79      9.44 o 
   8   0   9        6.26        6.36      0.85 o 
  10   0   9     1329.62     1329.37      9.51 o 
  12   0   9       39.02       39.95      3.04 o 
  14   0   9      221.47      226.09      4.68 o 
   1   1   9      111.49      113.10      1.05 o 
   2   1   9      736.72      761.96      2.98 o 
   3   1   9      223.01      229.61      1.58 o 
   4   1   9     1809.35     1834.13      6.60 o 
   5   1   9      883.71      880.94      3.41 o 
   6   1   9      780.70      786.15      2.97 o 
   7   1   9      259.72      252.10      1.52 o 
   8   1   9       70.62       62.25      0.99 o 
   9   1   9      142.77      134.05      1.52 o 
  10   1   9      255.58      249.61      2.28 o 
  11   1   9      338.62      331.44      2.59 o 
  12   1   9       46.99       41.62      1.60 o 
  13   1   9      135.16      131.56      2.60 o 
  14   1   9       73.92       81.35      2.63 o 
  15   1   9       20.72       19.88      1.86 o 
   1   2   9       63.26       69.02      2.35 o 
   2   2   9      535.05      555.44      2.62 o 
   3   2   9      514.65      535.19      2.65 o 
   4   2   9       72.36       77.25      1.21 o 
   5   2   9      236.81      228.27      1.87 o 
   6   2   9      702.33      689.51      3.51 o 
   7   2   9      721.69      710.14      3.61 o 
   8   2   9      842.29      812.94      3.98 o 
   9   2   9      133.05      135.79      1.82 o 
  10   2   9      229.19      216.68      3.04 o 
  11   2   9        7.15        4.34      1.45 o 
  12   2   9        6.49        3.52      1.45 o 
  13   2   9      148.98      147.47      3.11 o 
  14   2   9       44.03       45.39      3.18 o 
   1   3   9      205.39      204.12      2.04 o 
   2   3   9      120.22      113.91      1.47 o 
   3   3   9       19.34       18.99      0.98 o 
   4   3   9      225.50      222.18      2.10 o 
   5   3   9      323.40      312.39      2.44 o 
   6   3   9       26.80       27.76      1.11 o 
   7   3   9      220.48      219.21      2.13 o 
   8   3   9       86.99       81.31      1.54 o 
   9   3   9      108.00      114.95      2.62 o 
  10   3   9       96.46       92.07      2.71 o 
  11   3   9        8.71        6.12      1.66 o 
  12   3   9       44.80       41.55      2.33 o 
   1   4   9       38.81       38.56      1.56 o 
   2   4   9       51.06       49.61      1.71 o 
   3   4   9       38.93       39.54      1.60 o 
   4   4   9      347.25      333.97      3.39 o 
   5   4   9      124.00      126.76      2.40 o 
   6   4   9       37.26       38.41      1.88 o 
   7   4   9       87.54       90.84      2.29 o 
   8   4   9        4.05        2.44      1.94 o 
   9   4   9       21.32       19.31      4.46 o 
   0   0  10     5227.94     5217.23     30.66 o 
   2   0  10     8277.03     8614.21     49.88 o 
   4   0  10     4593.94     4843.39     21.28 o 
   6   0  10       14.71       12.06      0.68 o 
   8   0  10        6.29        6.26      0.86 o 
  10   0  10      490.27      470.14      4.76 o 
  12   0  10       90.74       92.76      2.63 o 
  14   0  10        1.61       -1.25      1.51 o 
   0   1  10     5384.15     5416.07     25.21 o 
   1   1  10     1956.15     2016.53      6.97 o 
   2   1  10     3911.77     4074.14     12.87 o 
   3   1  10      119.83      116.10      0.91 o 
   4   1  10      138.62      138.20      1.19 o 
   5   1  10      699.92      717.46      3.06 o 
   6   1  10      172.38      177.76      1.23 o 
   7   1  10       62.64       61.87      0.95 o 
   8   1  10      143.15      155.40      1.46 o 
   9   1  10      329.62      306.33      2.39 o 
  10   1  10       82.79       83.88      1.52 o 
  11   1  10       42.92       41.11      1.28 o 
  12   1  10       86.28       81.99      1.82 o 
  13   1  10       19.51       22.13      1.74 o 
  14   1  10       47.51       48.87      2.48 o 
  15   1  10        6.05       10.46      2.51 o 
   0   2  10     1158.86     1155.06      6.75 o 
   1   2  10      474.35      456.41      2.50 o 
   2   2  10       88.82       93.35      2.64 o 
   3   2  10      203.09      226.85      1.64 o 
   4   2  10       41.66       41.28      0.94 o 
   5   2  10       69.21       63.78      1.19 o 
   6   2  10      225.53      217.35      2.03 o 
   7   2  10       95.47       96.48      1.37 o 
   8   2  10      333.71      334.31      2.31 o 
   9   2  10      285.64      271.57      2.68 o 
  10   2  10       50.09       53.07      1.92 o 
  11   2  10        5.32        8.42      1.50 o 
  12   2  10       18.42       21.53      1.85 o 
  13   2  10       26.87       24.76      2.09 o 
  14   2  10       23.06       22.82      3.63 o 
   0   3  10       17.21       13.91      1.29 o 
   1   3  10      244.46      247.85      2.10 o 
   2   3  10       22.20       22.69      0.94 o 
   3   3  10      430.97      418.07      2.91 o 
   4   3  10       63.57       64.28      1.77 o 
   5   3  10        1.81        2.16      0.90 o 
   6   3  10      150.54      144.34      1.82 o 
   7   3  10       91.06       91.61      1.56 o 
   8   3  10        0.22       -0.76      0.81 o 
   9   3  10       50.74       48.48      2.45 o 
  10   3  10       35.35       37.00      2.54 o 
  11   3  10       49.57       49.44      2.36 o 
  12   3  10       51.21       50.62      2.48 o 
   0   4  10        7.78        5.12      1.48 o 
   1   4  10        3.50        3.54      1.10 o 
   2   4  10      156.72      159.25      2.46 o 
   3   4  10       68.47       63.18      1.86 o 
   4   4  10      189.28      186.78      2.65 o 
   5   4  10       17.88       16.72      1.39 o 
   6   4  10      269.22      277.17      3.53 o 
   7   4  10       33.53       32.34      1.72 o 
   8   4  10        3.52        1.64      1.84 o 
   2   0  11     1701.14     1626.92      7.79 o 
   4   0  11     6010.48     6581.26     30.35 o 
   6   0  11      788.75      775.24      4.39 o 
   8   0  11      402.23      397.65      4.05 o 
  10   0  11      127.56      126.28      2.56 o 
  12   0  11       18.87       17.13      2.55 o 
  14   0  11      154.11      154.70      3.30 o 
   1   1  11     1273.37     1322.76      4.90 o 
   2   1  11     1508.14     1604.73      5.94 o 
   3   1  11      927.92      940.89      3.35 o 
   4   1  11      111.63      113.47      0.96 o 
   5   1  11      783.34      820.54      3.69 o 
   6   1  11      449.21      439.91      2.12 o 
   7   1  11       79.16       83.36      1.07 o 
   8   1  11       94.73       99.93      1.57 o 
   9   1  11      233.12      220.33      2.07 o 
  10   1  11      148.94      148.90      1.91 o 
  11   1  11        6.93        6.20      0.93 o 
  12   1  11       59.29       60.19      1.49 o 
  13   1  11       58.63       61.45      1.92 o 
  14   1  11       40.43       39.56      2.09 o 
  15   1  11        0.77        1.89      1.99 o 
   1   2  11      887.70      890.31      4.31 o 
   2   2  11      213.37      206.34      1.64 o 
   3   2  11        5.62        5.87      0.64 o 
   4   2  11      108.69      109.09      1.46 o 
   5   2  11      412.68      412.41      3.13 o 
   6   2  11      891.18      881.08      4.37 o 
   7   2  11       34.02       34.59      1.01 o 
   8   2  11       91.91       92.52      1.36 o 
   9   2  11        9.22        9.98      0.89 o 
  10   2  11       40.56       40.80      1.49 o 
  11   2  11       20.47       22.02      1.75 o 
  12   2  11       43.48       45.31      2.17 o 
  13   2  11       17.40       19.51      2.01 o 
  14   2  11       33.81       37.50      4.05 o 
   1   3  11       76.67       79.27      1.53 o 
   2   3  11        2.98        3.40      0.85 o 
   3   3  11      215.57      217.84      2.49 o 
   4   3  11       54.96       55.00      1.39 o 
   5   3  11       26.43       26.01      1.15 o 
   6   3  11      250.61      247.50      2.39 o 
   7   3  11      538.89      537.58      3.38 o 
   8   3  11       62.24       63.61      1.38 o 
   9   3  11        0.71       -0.31      1.46 o 
  10   3  11       70.41       71.70      3.64 o 
  11   3  11       46.00       48.92      2.39 o 
  12   3  11        4.85        4.84      2.68 o 
   1   4  11       12.04       11.62      1.27 o 
   2   4  11      269.84      266.92      3.25 o 
   3   4  11      188.76      198.13      2.86 o 
   4   4  11      300.39      310.10      3.49 o 
   5   4  11       86.16       87.95      2.16 o 
   6   4  11       78.86       85.11      2.33 o 
   7   4  11        1.53       -0.09      1.42 o 
   8   4  11       13.98       16.51      3.84 o 
   0   0  12     6125.84     6306.71     37.08 o 
   2   0  12      131.88      136.64      1.45 o 
   4   0  12      686.67      739.39      4.50 o 
   6   0  12       78.75       82.21      1.33 o 
   8   0  12      612.67      625.73      5.71 o 
  10   0  12      207.66      208.31      3.19 o 
  12   0  12      114.17      120.16      2.93 o 
  14   0  12      117.46      121.92      4.25 o 
   0   1  12     2616.03     2724.26     13.46 o 
   1   1  12     1458.83     1468.54      5.24 o 
   2   1  12      133.53      133.69      1.20 o 
   3   1  12      440.93      460.10      2.08 o 
   4   1  12      688.15      768.51      3.06 o 
   5   1  12      233.91      225.17      1.57 o 
   6   1  12      594.31      583.93      2.94 o 
   7   1  12      175.08      190.84      1.63 o 
   8   1  12      587.40      596.37      3.90 o 
   9   1  12      110.11      110.06      1.61 o 
  10   1  12       59.78       60.05      1.47 o 
  11   1  12        1.60        0.26      1.04 o 
  12   1  12       19.22       20.37      1.37 o 
  13   1  12       48.88       51.46      1.87 o 
  14   1  12       10.61       13.16      1.69 o 
  15   1  12       17.73       21.67      2.89 o 
   0   2  12     3612.82     3781.40     18.60 o 
   1   2  12      297.56      311.70      2.06 o 
   2   2  12      260.80      262.89      1.89 o 
   3   2  12      249.82      242.85      2.06 o 
   4   2  12      243.73      229.85      2.13 o 
   5   2  12      376.07      391.91      2.63 o 
   6   2  12      474.20      470.97      2.98 o 
   7   2  12      222.22      224.14      2.00 o 
   8   2  12        4.84        6.62      0.84 o 
   9   2  12       69.58       70.96      1.50 o 
  10   2  12      138.42      145.16      2.36 o 
  11   2  12       26.87       23.23      1.80 o 
  12   2  12       88.30       88.89      2.61 o 
  13   2  12        9.32       10.65      1.87 o 
   0   3  12      229.01      228.90      3.31 o 
   1   3  12       53.00       54.00      1.48 o 
   2   3  12      137.86      143.93      1.88 o 
   3   3  12      494.85      482.93      3.34 o 
   4   3  12       38.49       38.80      1.34 o 
   5   3  12      411.70      422.58      3.15 o 
   6   3  12       36.34       35.68      1.26 o 
   7   3  12       35.36       35.75      1.24 o 
   8   3  12       16.14       19.13      1.09 o 
   9   3  12       59.72       59.09      1.99 o 
  10   3  12        5.85        2.49      1.58 o 
  11   3  12       43.78       40.26      2.27 o 
   0   4  12      204.72      206.30      3.93 o 
   1   4  12       59.75       57.13      1.85 o 
   2   4  12      301.66      303.28      3.51 o 
   3   4  12       18.74       22.75      1.54 o 
   4   4  12       10.93       11.39      1.38 o 
   5   4  12       42.90       46.21      1.83 o 
   6   4  12       72.55       74.18      2.19 o 
   7   4  12       22.43       25.79      1.65 o 
   8   4  12        1.14       -3.31      3.39 o 
   2   0  13     1234.35     1235.99      6.03 o 
   4   0  13      125.00      144.06      1.79 o 
   6   0  13      122.32      109.02      1.79 o 
   8   0  13      108.85      111.82      2.25 o 
  10   0  13      281.02      278.78      4.29 o 
  12   0  13       66.50       64.66      2.44 o 
  14   0  13       29.74       34.32      2.17 o 
   1   1  13      462.30      495.75      2.35 o 
   2   1  13       78.84       88.86      0.99 o 
   3   1  13     1025.45     1134.52      4.29 o 
   4   1  13     1018.04      971.29      3.94 o 
   5   1  13      114.47      122.16      1.18 o 
   6   1  13      458.10      454.85      2.53 o 
   7   1  13      275.60      276.99      2.19 o 
   8   1  13       83.78       79.84      1.40 o 
   9   1  13      825.55      794.17      4.64 o 
  10   1  13      226.47      228.45      2.40 o 
  11   1  13       12.22       12.41      1.13 o 
  12   1  13      590.02      598.67      4.37 o 
  13   1  13      129.87      125.53      2.33 o 
  14   1  13       72.18       72.85      2.55 o 
   1   2  13      704.46      731.52      3.53 o 
   2   2  13     1263.14     1222.17      5.12 o 
   3   2  13      366.19      356.99      2.35 o 
   4   2  13      825.67      798.21      4.67 o 
   5   2  13      137.37      135.00      1.82 o 
   6   2  13      838.12      834.53      4.34 o 
   7   2  13      151.82      144.24      1.83 o 
   8   2  13       12.38       14.24      0.95 o 
   9   2  13        2.37        3.07      0.89 o 
  10   2  13      264.81      262.81      3.03 o 
  11   2  13       38.33       38.84      1.87 o 
  12   2  13       99.24      100.31      2.73 o 
  13   2  13        9.22        6.66      1.81 o 
   1   3  13      118.76      114.36      1.98 o 
   2   3  13       19.83       21.13      1.05 o 
   3   3  13      503.55      493.86      3.59 o 
   4   3  13      356.91      352.24      3.18 o 
   5   3  13      167.22      163.52      2.21 o 
   6   3  13       14.23       12.20      1.04 o 
   7   3  13       88.30       89.19      1.83 o 
   8   3  13       26.94       26.37      1.19 o 
   9   3  13       11.32       10.51      1.39 o 
  10   3  13       21.00       20.16      1.89 o 
  11   3  13        8.49        9.61      1.84 o 
   1   4  13       10.70       13.01      1.33 o 
   2   4  13      212.77      221.70      3.07 o 
   3   4  13       15.13       17.04      1.46 o 
   4   4  13      147.41      151.08      2.65 o 
   5   4  13      117.66      117.03      2.28 o 
   6   4  13       50.23       49.80      1.81 o 
   7   4  13      105.99      107.14      2.51 o 
   8   4  13       11.01        8.37      4.34 o 
   0   0  14     3635.39     3937.18     23.92 o 
   2   0  14     5491.02     5565.01     22.24 o 
   4   0  14      535.34      617.94      4.08 o 
   6   0  14      199.24      227.68      2.28 o 
   8   0  14      267.18      286.53      6.27 o 
  10   0  14     1887.10     1824.04     13.02 o 
  12   0  14       46.88       46.42      2.24 o 
  14   0  14      163.43      181.93      3.67 o 
   0   1  14     1558.83     1554.91      7.95 o 
   1   1  14      104.81      104.96      1.12 o 
   2   1  14      183.45      188.06      1.34 o 
   3   1  14      376.15      405.68      2.04 o 
   4   1  14      464.21      486.34      2.45 o 
   5   1  14      697.90      699.56      3.15 o 
   6   1  14      330.69      320.33      2.24 o 
   7   1  14      674.90      682.20      3.62 o 
   8   1  14      150.92      138.17      1.72 o 
   9   1  14      332.97      327.64      2.77 o 
  10   1  14      547.56      551.66      3.67 o 
  11   1  14       70.22       68.98      2.27 o 
  12   1  14       37.84       41.30      1.54 o 
  13   1  14       34.08       35.76      1.65 o 
  14   1  14       24.10       25.31      2.08 o 
   0   2  14      207.23      197.04      2.42 o 
   1   2  14      181.44      188.34      1.67 o 
   2   2  14       16.08       19.40      0.84 o 
   3   2  14      265.46      277.29      2.24 o 
   4   2  14     1143.32     1128.22      5.51 o 
   5   2  14      153.30      154.67      1.80 o 
   6   2  14      118.17      117.99      1.65 o 
   7   2  14      152.37      136.72      1.73 o 
   8   2  14       25.01       24.50      1.11 o 
   9   2  14       51.12       48.72      1.42 o 
  10   2  14       16.58       17.22      1.15 o 
  11   2  14       47.98       52.41      2.02 o 
  12   2  14      245.16      260.21      4.35 o 
  13   2  14      270.01      286.24      4.70 o 
   0   3  14      116.94      119.64      2.93 o 
   1   3  14      193.00      195.12      2.24 o 
   2   3  14      113.52      113.72      1.83 o 
   3   3  14      278.32      289.33      2.61 o 
   4   3  14      256.56      253.87      2.60 o 
   5   3  14       87.10       83.86      1.84 o 
   6   3  14      191.09      186.16      2.24 o 
   7   3  14       14.83       14.43      1.05 o 
   8   3  14      176.27      168.70      2.76 o 
   9   3  14      109.75      105.67      2.59 o 
  10   3  14       47.34       47.13      2.35 o 
  11   3  14       51.45       59.57      2.58 o 
   0   4  14      108.83      101.96      3.21 o 
   1   4  14      246.77      251.84      3.08 o 
   2   4  14       30.25       35.40      1.74 o 
   3   4  14       28.47       32.75      1.86 o 
   4   4  14       54.84       57.28      1.99 o 
   5   4  14       23.50       23.38      1.52 o 
   6   4  14       38.76       43.19      1.75 o 
   7   4  14       35.18       37.44      1.76 o 
   2   0  15     1447.34     1624.66      7.52 o 
   4   0  15       62.23       56.90      1.30 o 
   6   0  15     1046.97     1114.11      6.51 o 
   8   0  15     2372.73     2317.34     17.77 o 
  10   0  15      858.61      873.61      8.58 o 
  12   0  15      528.78      535.83      7.14 o 
  14   0  15        5.64        4.96      1.73 o 
   1   1  15      305.90      288.69      1.90 o 
   2   1  15       42.10       43.19      0.81 o 
   3   1  15      277.26      286.75      1.70 o 
   4   1  15      330.27      330.36      1.98 o 
   5   1  15      123.80      126.59      1.31 o 
   6   1  15       45.30       45.14      1.12 o 
   7   1  15     1846.92     1777.22      7.47 o 
   8   1  15      286.94      277.39      2.53 o 
   9   1  15      383.42      378.22      3.05 o 
  10   1  15      137.24      135.60      2.11 o 
  11   1  15       56.54       60.20      2.09 o 
  12   1  15        5.24        5.14      1.16 o 
  13   1  15      123.89      136.06      2.65 o 
  14   1  15       81.10       80.78      2.64 o 
   1   2  15       34.67       34.60      0.96 o 
   2   2  15       68.26       65.95      1.18 o 
   3   2  15      318.18      322.46      2.38 o 
   4   2  15      104.14      100.11      1.54 o 
   5   2  15      193.55      185.45      1.99 o 
   6   2  15      175.87      176.34      1.97 o 
   7   2  15      224.62      236.45      2.19 o 
   8   2  15        4.98        4.11      0.91 o 
   9   2  15       41.81       36.90      1.33 o 
  10   2  15       10.41       11.26      1.11 o 
  11   2  15      166.57      170.90      2.63 o 
  12   2  15       13.10       13.94      1.92 o 
  13   2  15      145.40      149.01      5.22 o 
   1   3  15       50.89       47.81      1.41 o 
   2   3  15       72.09       75.18      1.55 o 
   3   3  15      142.12      146.44      1.94 o 
   4   3  15      301.65      289.07      2.90 o 
   5   3  15      100.76      102.71      1.86 o 
   6   3  15      203.60      204.44      2.36 o 
   7   3  15       39.51       39.29      1.42 o 
   8   3  15       75.33       75.48      1.74 o 
   9   3  15       21.20       21.35      1.44 o 
  10   3  15       41.81       43.36      2.32 o 
  11   3  15       48.77       54.28      3.02 o 
   1   4  15      102.05      100.72      2.41 o 
   2   4  15      270.12      280.88      3.46 o 
   3   4  15       40.38       40.78      1.79 o 
   4   4  15      137.75      138.48      2.60 o 
   5   4  15       10.25       10.36      1.37 o 
   6   4  15        4.40        4.55      1.28 o 
   7   4  15        6.07        4.23      1.48 o 
   0   0  16     1545.26     1497.45     10.31 o 
   2   0  16      107.67      117.73      1.76 o 
   4   0  16      192.65      227.99      2.23 o 
   6   0  16      489.09      487.76      3.68 o 
   8   0  16     2159.80     2095.61     14.52 o 
  10   0  16     1093.43     1045.82      8.72 o 
  12   0  16      283.34      272.01      7.54 o 
  14   0  16       13.91       17.91      1.79 o 
   0   1  16      255.65      272.80      2.33 o 
   1   1  16      162.45      163.88      1.27 o 
   2   1  16       32.92       30.02      0.70 o 
   3   1  16      273.90      303.50      1.79 o 
   4   1  16      272.02      261.10      1.79 o 
   5   1  16       14.67       13.52      0.82 o 
   6   1  16      292.47      276.59      2.17 o 
   7   1  16        3.24        3.74      0.80 o 
   8   1  16      740.32      713.81      4.59 o 
   9   1  16       48.82       51.87      1.66 o 
  10   1  16        7.45        7.09      1.43 o 
  11   1  16      513.80      507.94      4.07 o 
  12   1  16        9.84       10.51      1.50 o 
  13   1  16       47.85       54.47      1.86 o 
  14   1  16       91.81       92.85      3.42 o 
   0   2  16       55.48       53.82      1.59 o 
   1   2  16      160.74      173.03      1.67 o 
   2   2  16       39.51       33.99      1.02 o 
   3   2  16        1.58        3.67      0.75 o 
   4   2  16       68.42       72.29      1.47 o 
   5   2  16      775.05      740.30      4.24 o 
   6   2  16      516.02      493.71      3.36 o 
   7   2  16      252.04      244.78      2.33 o 
   8   2  16       78.38       74.11      1.59 o 
   9   2  16        2.95        2.38      0.98 o 
  10   2  16       25.83       25.03      1.33 o 
  11   2  16       56.66       55.14      2.11 o 
  12   2  16       26.13       20.79      2.08 o 
   0   3  16      100.63       95.54      2.51 o 
   1   3  16       79.46       81.20      1.70 o 
   2   3  16        3.05        4.30      1.00 o 
   3   3  16      105.02      103.04      1.68 o 
   4   3  16      108.38      105.09      1.98 o 
   5   3  16      194.93      194.36      2.37 o 
   6   3  16       10.46        8.65      1.05 o 
   7   3  16       88.06       86.07      1.79 o 
   8   3  16      224.22      215.11      2.50 o 
   9   3  16       74.97       76.67      2.04 o 
  10   3  16       84.99       92.96      2.85 o 
   0   4  16      100.07      108.11      3.21 o 
   1   4  16       47.12       46.55      1.78 o 
   2   4  16      117.90      124.47      2.51 o 
   3   4  16       80.37       83.72      2.21 o 
   4   4  16       46.16       49.68      1.86 o 
   5   4  16        7.77        6.46      1.33 o 
   6   4  16       11.11       10.42      1.77 o 
   2   0  17       21.96       27.50      0.93 o 
   4   0  17      673.34      687.62      4.39 o 
   6   0  17       69.05       70.84      1.61 o 
   8   0  17      183.39      190.65      3.37 o 
  10   0  17      542.78      509.06      5.56 o 
  12   0  17       12.68       14.75      2.02 o 
  14   0  17      137.97      135.07      3.14 o 
   1   1  17      129.46      133.28      1.21 o 
   2   1  17      214.55      210.23      1.46 o 
   3   1  17      388.55      368.77      2.01 o 
   4   1  17      279.79      261.15      1.84 o 
   5   1  17       93.95       86.75      1.36 o 
   6   1  17      261.51      261.86      2.15 o 
   7   1  17      209.36      214.50      2.08 o 
   8   1  17      255.83      261.77      2.58 o 
   9   1  17      573.98      563.43      3.94 o 
  10   1  17       24.59       26.03      1.34 o 
  11   1  17      338.48      338.67      3.45 o 
  12   1  17      863.17      841.44      7.27 o 
  13   1  17      129.10      141.39      3.54 o 
  14   1  17      212.34      245.08     11.14 o 
   1   2  17       21.43       23.64      0.92 o 
   2   2  17      159.43      153.88      1.76 o 
   3   2  17       37.91       36.13      1.06 o 
   4   2  17      169.81      169.51      1.93 o 
   5   2  17      256.48      262.28      2.40 o 
   6   2  17      889.07      838.50      4.69 o 
   7   2  17       28.52       29.73      1.19 o 
   8   2  17       12.54       12.89      1.06 o 
   9   2  17       35.60       38.55      1.42 o 
  10   2  17       52.14       51.91      1.66 o 
  11   2  17       69.21       68.26      2.15 o 
  12   2  17      286.29      294.90      4.72 o 
   1   3  17        8.92        9.35      1.06 o 
   2   3  17      467.88      451.60      3.50 o 
   3   3  17      426.82      419.83      3.24 o 
   4   3  17      115.54      112.74      1.97 o 
   5   3  17      218.53      212.58      2.48 o 
   6   3  17       58.46       55.18      1.55 o 
   7   3  17       41.33       41.56      1.39 o 
   8   3  17       14.39       13.00      1.30 o 
   9   3  17       34.33       40.90      1.53 o 
  10   3  17       43.98       56.97      2.52 o 
   1   4  17        1.52        0.55      1.22 o 
   2   4  17       77.16       78.72      2.13 o 
   3   4  17       93.44       92.30      2.35 o 
   4   4  17       28.87       27.45      1.61 o 
   5   4  17       20.12       20.01      1.52 o 
   6   4  17       12.72       10.72      1.52 o 
   0   0  18     1604.88     1650.58     13.97 o 
   2   0  18        2.95        5.32      0.70 o 
   4   0  18     1459.27     1398.76      7.53 o 
   6   0  18      230.31      209.95      2.45 o 
   8   0  18       61.55       51.08      2.16 o 
  10   0  18      876.10      846.81      8.67 o 
  12   0  18      199.55      192.90      3.73 o 
  14   0  18      126.30      142.01      3.81 o 
   0   1  18       48.48       42.11      1.20 o 
   1   1  18      123.45      115.69      1.17 o 
   2   1  18      216.09      224.71      1.54 o 
   3   1  18       38.93       36.51      0.80 o 
   4   1  18      405.19      400.34      2.24 o 
   5   1  18        3.13        1.33      0.75 o 
   6   1  18      449.39      454.47      2.96 o 
   7   1  18      145.63      143.20      1.86 o 
   8   1  18      128.81       99.51      1.79 o 
   9   1  18      165.75      169.07      2.21 o 
  10   1  18       37.00       35.17      1.47 o 
  11   1  18        0.16        1.36      1.19 o 
  12   1  18       54.99       58.28      1.91 o 
  13   1  18      167.61      167.63      2.66 o 
   0   2  18      514.78      492.29      4.15 o 
   1   2  18      152.16      142.33      1.61 o 
   2   2  18       86.57       85.70      1.41 o 
   3   2  18        9.15       10.69      0.85 o 
   4   2  18       79.40       73.27      1.50 o 
   5   2  18       39.75       33.33      1.22 o 
   6   2  18      421.75      387.80      3.00 o 
   7   2  18      597.53      581.28      3.95 o 
   8   2  18      300.77      283.44      2.97 o 
   9   2  18        0.07       -0.13      1.03 o 
  10   2  18       31.25       30.91      1.47 o 
  11   2  18      197.72      205.08      3.17 o 
  12   2  18      450.55      477.04      6.07 o 
   0   3  18       34.12       38.69      1.98 o 
   1   3  18        2.92        4.17      1.02 o 
   2   3  18      121.91      112.97      1.94 o 
   3   3  18       23.41       25.58      1.24 o 
   4   3  18      198.09      198.83      2.44 o 
   5   3  18      101.26       97.18      1.80 o 
   6   3  18       21.67       23.79      1.31 o 
   7   3  18      128.95      125.63      2.03 o 
   8   3  18      123.78      127.34      2.12 o 
   9   3  18      136.89      137.61      2.50 o 
  10   3  18       24.28       30.25      2.10 o 
   0   4  18      274.13      283.26      4.82 o 
   1   4  18       30.45       30.74      1.62 o 
   2   4  18       71.19       76.57      2.15 o 
   3   4  18        6.12        6.59      1.42 o 
   4   4  18       25.86       27.89      1.65 o 
   5   4  18       25.51       25.15      1.70 o 
   2   0  19      272.60      285.71      2.33 o 
   4   0  19      257.78      253.63      2.70 o 
   6   0  19      235.03      210.32      2.66 o 
   8   0  19       11.09       14.02      1.52 o 
  10   0  19      306.14      334.64      4.18 o 
  12   0  19       62.19       63.59      2.96 o 
   1   1  19       60.71       59.36      0.99 o 
   2   1  19      172.68      182.16      1.45 o 
   3   1  19        7.27        5.97      0.60 o 
   4   1  19      170.25      164.59      1.81 o 
   5   1  19       29.94       27.32      1.03 o 
   6   1  19      145.77      143.54      1.74 o 
   7   1  19       44.61       45.96      1.33 o 
   8   1  19      264.46      244.91      3.35 o 
   9   1  19      141.31      133.70      2.16 o 
  10   1  19       30.19       27.94      1.46 o 
  11   1  19      227.19      216.91      3.37 o 
  12   1  19        9.28        9.20      1.31 o 
  13   1  19       57.42       62.03      2.03 o 
   1   2  19       12.13       13.71      0.87 o 
   2   2  19       31.53       32.09      1.08 o 
   3   2  19       30.96       29.92      1.13 o 
   4   2  19       92.86       95.92      1.64 o 
   5   2  19       15.55       14.92      1.05 o 
   6   2  19      195.36      184.88      2.16 o 
   7   2  19       14.91       11.33      1.08 o 
   8   2  19      201.63      189.60      2.78 o 
   9   2  19       12.83       14.21      1.22 o 
  10   2  19      124.55      133.05      2.29 o 
  11   2  19        4.46        5.88      1.43 o 
  12   2  19        1.10        8.05      2.15 o 
   1   3  19       61.00       62.76      1.63 o 
   2   3  19       12.28       12.59      1.16 o 
   3   3  19       15.78       16.66      1.28 o 
   4   3  19       13.12       13.55      1.14 o 
   5   3  19       18.70       23.44      1.27 o 
   6   3  19       13.18       14.30      1.22 o 
   7   3  19       19.72       17.02      1.29 o 
   8   3  19       42.59       40.17      1.69 o 
   9   3  19      426.40      447.71      4.25 o 
   1   4  19       20.35       22.24      1.53 o 
   2   4  19       19.12       19.43      1.60 o 
   3   4  19       42.00       43.15      1.84 o 
   4   4  19       59.29       59.20      2.14 o 
   5   4  19       31.60       33.01      2.19 o 
   0   0  20       47.55       47.13      3.02 o 
   2   0  20     1878.32     1764.11      8.27 o 
   4   0  20      236.56      233.06      2.53 o 
   6   0  20      214.71      197.52      2.66 o 
   8   0  20       37.54       40.02      1.93 o 
  10   0  20      484.38      417.88      4.76 o 
  12   0  20       42.76       40.84      2.35 o 
   0   1  20     3675.83     3524.41     15.11 o 
   1   1  20      114.58      116.78      1.25 o 
   2   1  20      364.92      344.32      2.07 o 
   3   1  20     1037.05      992.07      4.12 o 
   4   1  20       66.50       78.19      1.34 o 
   5   1  20      253.55      235.98      2.16 o 
   6   1  20      103.13       97.18      1.55 o 
   7   1  20       16.99       14.04      1.06 o 
   8   1  20      200.71      183.75      2.37 o 
   9   1  20        4.93        3.10      1.09 o 
  10   1  20       67.36       69.86      1.94 o 
  11   1  20       54.62       56.01      1.98 o 
  12   1  20       27.78       28.95      1.60 o 
  13   1  20        7.39        4.14      1.83 o 
   0   2  20     1368.88     1238.97      7.83 o 
   1   2  20      165.66      156.25      1.75 o 
   2   2  20      141.39      136.16      1.70 o 
   3   2  20       80.88       72.69      1.47 o 
   4   2  20      148.27      136.22      1.89 o 
   5   2  20       36.27       38.84      1.31 o 
   6   2  20      501.56      486.04      3.49 o 
   7   2  20       23.99       18.59      1.22 o 
   8   2  20       65.87       60.42      1.78 o 
   9   2  20       42.00       40.86      1.75 o 
  10   2  20        4.37        4.05      1.17 o 
  11   2  20      112.16      119.55      2.38 o 
   0   3  20       26.58       29.49      1.93 o 
   1   3  20       71.68       65.21      1.68 o 
   2   3  20       20.25       19.15      1.32 o 
   3   3  20       18.31       19.37      1.36 o 
   4   3  20       43.23       45.21      2.11 o 
   5   3  20      119.72      113.61      1.95 o 
   6   3  20       53.80       52.65      1.61 o 
   7   3  20       40.85       38.44      1.60 o 
   8   3  20      170.03      162.04      3.12 o 
   9   3  20      123.93      127.47      3.17 o 
   0   4  20       49.69       49.98      2.67 o 
   1   4  20       96.23       98.85      2.44 o 
   2   4  20       13.16       15.32      1.72 o 
   3   4  20      126.97      121.58      3.33 o 
   4   4  20       57.35       60.39      2.78 o 
   2   0  21     3531.31     3393.90     14.59 o 
   4   0  21      788.00      755.47      5.01 o 
   6   0  21      283.27      272.00      2.96 o 
   8   0  21       82.24       77.07      2.34 o 
  10   0  21      472.56      415.77      4.83 o 
  12   0  21        4.83        1.85      1.73 o 
   1   1  21       64.46       62.11      1.19 o 
   2   1  21      806.91      804.27      3.81 o 
   3   1  21      493.73      461.16      2.65 o 
   4   1  21      474.93      455.71      3.14 o 
   5   1  21      611.46      583.27      3.70 o 
   6   1  21      284.18      260.61      2.41 o 
   7   1  21      445.43      393.93      3.13 o 
   8   1  21       38.97       38.07      1.44 o 
   9   1  21       26.52       22.42      1.37 o 
  10   1  21       77.72       83.96      2.08 o 
  11   1  21       17.83       17.03      1.51 o 
  12   1  21       68.93       63.57      2.16 o 
   1   2  21      365.47      352.49      2.64 o 
   2   2  21      155.96      163.00      1.97 o 
   3   2  21      128.69      124.13      1.78 o 
   4   2  21      357.05      336.92      2.86 o 
   5   2  21      199.74      189.00      2.21 o 
   6   2  21       45.34       53.42      1.48 o 
   7   2  21        7.98        7.96      1.12 o 
   8   2  21      121.06      118.00      2.42 o 
   9   2  21        8.97       10.53      1.28 o 
  10   2  21       61.14       63.32      2.03 o 
  11   2  21        8.61        9.36      1.40 o 
   1   3  21      107.40      104.96      1.95 o 
   2   3  21      187.28      187.78      2.54 o 
   3   3  21       37.71       36.37      1.56 o 
   4   3  21      413.42      381.08      3.42 o 
   5   3  21      159.42      161.80      2.27 o 
   6   3  21      105.61      102.46      1.92 o 
   7   3  21       89.30       90.45      2.05 o 
   8   3  21       86.39       85.79      2.14 o 
   9   3  21       45.60       46.98      2.08 o 
   1   4  21       16.63       18.28      2.47 o 
   2   4  21       50.85       51.26      3.50 o 
   3   4  21       35.16       39.24      2.71 o 
   0   0  22      803.59      799.56      6.29 o 
   2   0  22     1063.25     1014.17      6.83 o 
   4   0  22      933.96      922.43      5.82 o 
   6   0  22      212.34      200.04      2.88 o 
   8   0  22      402.00      359.78      4.41 o 
  10   0  22       65.53       59.55      2.34 o 
  12   0  22       25.89       25.32      2.22 o 
   0   1  22      626.61      618.80      4.02 o 
   1   1  22     1261.40     1174.84      4.51 o 
   2   1  22       79.79       76.22      1.19 o 
   3   1  22      641.35      590.08      3.41 o 
   4   1  22      601.28      581.53      3.57 o 
   5   1  22      603.39      583.08      3.61 o 
   6   1  22        1.78        2.21      0.88 o 
   7   1  22        6.28        5.64      1.01 o 
   8   1  22      139.92      130.94      2.21 o 
   9   1  22       57.03       47.50      1.75 o 
  10   1  22      168.51      167.10      2.64 o 
  11   1  22       24.88       26.62      1.71 o 
  12   1  22        9.31        9.53      1.47 o 
   0   2  22      149.14      158.95      2.51 o 
   1   2  22      270.07      270.23      2.24 o 
   2   2  22      410.04      397.47      3.28 o 
   3   2  22       77.70       77.51      1.59 o 
   4   2  22       57.73       57.27      1.52 o 
   5   2  22      142.62      125.05      2.06 o 
   6   2  22      387.95      342.33      2.97 o 
   7   2  22       70.64       75.19      2.10 o 
   8   2  22      322.29      331.26      3.41 o 
   9   2  22        6.79        4.00      1.21 o 
  10   2  22       40.72       48.17      1.80 o 
  11   2  22        7.15        7.81      1.84 o 
   0   3  22      270.08      267.78      4.06 o 
   1   3  22       42.30       40.17      1.60 o 
   2   3  22      334.82      327.68      3.16 o 
   3   3  22       39.79       43.93      1.57 o 
   4   3  22      131.93      132.80      2.29 o 
   5   3  22      155.55      154.08      2.35 o 
   6   3  22       92.24       87.67      1.98 o 
   7   3  22      143.89      137.50      2.79 o 
   8   3  22       38.52       36.32      1.84 o 
   1   4  22       38.93       37.15      5.51 o 
   2   0  23      237.39      254.50      2.50 o 
   4   0  23     2151.98     1987.82      9.93 o 
   6   0  23      260.80      232.76      3.82 o 
   8   0  23      323.48      322.22      4.21 o 
  10   0  23      196.45      199.80      3.72 o 
  12   0  23       86.77       80.03      3.70 o 
   1   1  23     1167.77     1097.35      4.33 o 
   2   1  23       18.97       21.10      0.88 o 
   3   1  23      445.00      423.34      2.81 o 
   4   1  23      397.65      366.09      2.80 o 
   5   1  23        7.62        7.21      0.93 o 
   6   1  23      189.22      181.94      2.21 o 
   7   1  23        8.62       10.83      1.16 o 
   8   1  23       59.62       48.32      1.70 o 
   9   1  23        6.24        5.22      1.24 o 
  10   1  23       14.66       14.03      1.62 o 
  11   1  23       29.93       32.25      1.80 o 
  12   1  23        4.05        4.68      1.96 o 
   1   2  23       58.11       55.57      1.38 o 
   2   2  23      151.36      137.60      1.89 o 
   3   2  23      207.11      192.44      2.19 o 
   4   2  23      155.73      151.95      2.04 o 
   5   2  23       12.31       10.74      1.09 o 
   6   2  23      544.48      508.97      4.00 o 
   7   2  23      488.40      475.42      3.90 o 
   8   2  23       15.81       17.18      1.43 o 
   9   2  23       17.78       15.12      1.38 o 
  10   2  23       33.48       34.74      1.66 o 
   1   3  23      201.54      187.95      2.49 o 
   2   3  23      507.79      480.44      3.92 o 
   3   3  23      239.37      222.14      2.72 o 
   4   3  23       28.88       29.73      1.51 o 
   5   3  23        2.86        2.18      1.11 o 
   6   3  23       64.62       74.62      1.88 o 
   7   3  23       82.44       85.72      2.11 o 
   8   3  23       44.76       45.66      2.66 o 
   0   0  24     1802.78     1698.54     11.25 o 
   2   0  24      681.39      727.17      4.61 o 
   4   0  24      266.80      274.65      3.01 o 
   6   0  24        8.74       10.32      1.59 o 
   8   0  24      167.39      164.81      3.21 o 
  10   0  24      141.84      155.49      3.24 o 
  12   0  24       14.40       13.62      3.71 o 
   0   1  24     2050.07     1980.28      9.95 o 
   1   1  24       34.74       42.59      1.02 o 
   2   1  24       80.11       66.13      1.26 o 
   3   1  24      478.06      453.81      2.97 o 
   4   1  24      119.05      104.05      1.69 o 
   5   1  24      217.24      187.53      2.11 o 
   6   1  24      188.46      185.73      2.27 o 
   7   1  24      115.02      107.71      2.00 o 
   8   1  24       50.34       45.66      1.76 o 
   9   1  24       70.54       71.16      2.20 o 
  10   1  24       37.33       33.65      1.71 o 
  11   1  24       89.56       90.63      2.45 o 
   0   2  24     1749.10     1668.69     13.88 o 
   1   2  24      409.33      395.29      3.03 o 
   2   2  24      536.32      485.84      3.45 o 
   3   2  24      279.58      273.70      2.59 o 
   4   2  24        3.00        1.89      0.99 o 
   5   2  24       51.82       51.09      1.53 o 
   6   2  24       93.00       89.67      1.90 o 
   7   2  24       99.36      102.10      2.05 o 
   8   2  24      144.18      139.03      2.44 o 
   9   2  24       21.21       23.19      1.61 o 
  10   2  24       30.48       33.40      1.92 o 
   0   3  24       54.60       56.74      2.47 o 
   1   3  24        2.18        3.00      1.12 o 
   2   3  24       36.89       32.97      1.58 o 
   3   3  24      451.96      455.17      5.31 o 
   4   3  24        5.26        4.87      1.22 o 
   5   3  24       38.20       35.84      1.58 o 
   6   3  24       33.83       39.39      1.70 o 
   7   3  24       34.24       30.64      1.60 o 
   2   0  25     2784.46     2564.31     16.68 o 
   4   0  25      142.64      139.16      2.28 o 
   6   0  25      459.08      423.40      4.40 o 
   8   0  25       33.09       31.24      2.00 o 
  10   0  25      154.83      161.41      3.41 o 
   1   1  25      557.16      522.42      2.94 o 
   2   1  25      108.40       91.63      1.39 o 
   3   1  25      666.47      630.01      4.27 o 
   4   1  25       60.39       61.78      1.43 o 
   5   1  25       80.64       71.69      1.62 o 
   6   1  25      402.76      372.12      3.43 o 
   7   1  25        4.98        8.76      1.23 o 
   8   1  25      271.97      263.55      3.27 o 
   9   1  25       14.38       15.91      1.46 o 
  10   1  25      113.12      117.45      2.45 o 
  11   1  25       27.97       26.87      2.46 o 
   1   2  25      472.93      438.40      3.40 o 
   2   2  25      121.44      114.24      1.86 o 
   3   2  25       97.34       94.23      1.77 o 
   4   2  25      178.40      160.95      2.18 o 
   5   2  25      195.34      189.20      2.36 o 
   6   2  25        3.64        4.47      1.14 o 
   7   2  25       51.58       52.05      1.84 o 
   8   2  25       33.32       32.61      2.00 o 
   9   2  25       21.29       21.56      1.76 o 
   1   3  25       68.08       60.86      1.90 o 
   2   3  25       29.65       25.91      1.45 o 
   3   3  25       88.66       96.14      2.07 o 
   4   3  25       86.14       77.52      2.07 o 
   5   3  25       82.92       82.29      2.11 o 
   6   3  25       46.49       53.04      1.87 o 
   0   0  26      414.52      392.83      5.46 o 
   2   0  26      210.98      227.07      2.63 o 
   4   0  26      620.06      581.67      7.01 o 
   6   0  26      606.68      546.53      5.87 o 
   8   0  26       91.27       82.23      2.62 o 
  10   0  26      102.39      105.31      2.97 o 
   0   1  26       50.27       44.16      1.62 o 
   1   1  26      120.07      117.52      1.52 o 
   2   1  26      130.44      117.37      1.60 o 
   3   1  26       13.72       13.17      0.97 o 
   4   1  26       70.09       67.04      1.48 o 
   5   1  26      117.30      112.23      1.79 o 
   6   1  26      161.87      156.91      2.12 o 
   7   1  26      128.43      125.22      2.31 o 
   8   1  26      101.30      107.03      2.32 o 
   9   1  26       27.31       24.76      1.62 o 
  10   1  26       49.76       49.36      1.97 o 
   0   2  26      486.60      470.27      6.63 o 
   1   2  26        5.17        7.39      1.12 o 
   2   2  26      160.07      154.62      2.24 o 
   3   2  26      163.57      158.75      2.14 o 
   4   2  26        7.74        8.02      1.10 o 
   5   2  26       20.41       19.85      1.31 o 
   6   2  26       39.78       37.84      1.58 o 
   7   2  26        2.60        4.12      1.25 o 
   8   2  26      121.92      125.50      2.43 o 
   9   2  26       22.28       20.49      1.67 o 
   0   3  26        5.56        3.79      1.83 o 
   1   3  26      337.73      339.79      3.57 o 
   2   3  26       10.84       10.74      1.27 o 
   3   3  26       54.23       52.73      1.77 o 
   4   3  26       72.03       69.54      2.03 o 
   5   3  26      220.63      230.67      3.21 o 
   6   3  26       27.06       27.17      2.65 o 
   2   0  27      195.90      186.04      2.48 o 
   4   0  27      121.72      111.86      2.29 o 
   6   0  27      293.33      278.90      3.68 o 
   8   0  27       30.94       33.56      2.10 o 
  10   0  27       86.60       93.79      2.88 o 
   1   1  27       29.89       29.63      1.12 o 
   2   1  27       87.82       90.51      1.52 o 
   3   1  27       26.86       21.10      1.11 o 
   4   1  27       30.71       30.79      1.21 o 
   5   1  27       56.22       51.63      1.70 o 
   6   1  27       64.35       68.38      1.69 o 
   7   1  27      220.98      199.97      2.78 o 
   8   1  27       68.26       70.91      2.04 o 
   9   1  27       25.41       30.43      1.62 o 
  10   1  27       11.99       14.03      1.93 o 
   1   2  27       88.26       83.04      1.85 o 
   2   2  27      129.92      124.88      2.04 o 
   3   2  27      134.90      138.12      2.06 o 
   4   2  27       32.05       31.30      1.39 o 
   5   2  27        7.30        6.27      1.15 o 
   6   2  27       91.92       95.26      2.08 o 
   7   2  27       31.42       28.35      1.62 o 
   8   2  27      112.97      116.56      2.56 o 
   1   3  27       58.38       55.94      1.91 o 
   2   3  27       86.62       90.08      2.21 o 
   3   3  27        9.80       11.65      1.31 o 
   4   3  27       13.61       14.76      1.63 o 
   5   3  27      122.92      137.73      3.46 o 
   0   0  28       53.00       46.74      2.30 o 
   2   0  28       21.06       24.28      1.38 o 
   4   0  28      124.84      128.96      3.59 o 
   6   0  28        0.87        4.45      1.56 o 
   8   0  28      133.94      131.64      3.19 o 
  10   0  28      168.83      187.14      5.47 o 
   0   1  28       58.21       50.84      1.91 o 
   1   1  28        5.51        4.74      0.92 o 
   2   1  28      136.45      151.91      1.92 o 
   3   1  28       70.29       71.61      1.56 o 
   4   1  28      141.53      138.12      1.98 o 
   5   1  28       37.56       36.33      1.34 o 
   6   1  28       47.89       50.20      1.62 o 
   7   1  28       56.93       58.15      1.93 o 
   8   1  28       40.85       36.04      1.77 o 
   9   1  28      102.74      114.73      2.37 o 
   0   2  28      305.90      286.52      5.99 o 
   1   2  28        1.03        2.60      1.23 o 
   2   2  28       40.14       41.11      1.51 o 
   3   2  28       13.67       17.04      1.25 o 
   4   2  28       24.14       24.79      1.32 o 
   5   2  28       35.01       34.32      1.52 o 
   6   2  28      113.42      117.38      2.25 o 
   7   2  28       65.69       63.56      2.06 o 
   8   2  28      117.95      122.12      4.68 o 
   0   3  28       36.52       36.69      3.13 o 
   1   3  28       52.94       52.84      2.02 o 
   2   3  28       33.57       37.96      1.93 o 
   3   3  28       27.42       24.68      2.06 o 
   2   0  29      371.76      380.35      3.59 o 
   4   0  29      605.85      576.95      5.45 o 
   6   0  29      421.83      404.10      5.07 o 
   8   0  29      127.57      145.62      3.33 o 
   1   1  29        2.76        2.69      0.96 o 
   2   1  29      468.01      451.88      3.31 o 
   3   1  29      118.96      125.04      1.87 o 
   4   1  29       49.84       51.35      1.50 o 
   5   1  29      119.52      107.61      1.87 o 
   6   1  29       24.29       27.15      1.47 o 
   7   1  29      106.04      104.84      2.30 o 
   8   1  29       20.88       20.71      1.53 o 
   9   1  29       26.73       29.74      2.80 o 
   1   2  29       95.54      100.08      2.27 o 
   2   2  29      115.69      118.11      2.17 o 
   3   2  29       34.06       34.17      1.39 o 
   4   2  29      184.72      187.29      2.48 o 
   5   2  29       78.94       88.31      2.00 o 
   6   2  29       12.49       14.27      1.37 o 
   7   2  29      129.96      144.52      3.44 o 
   1   3  29       65.47       70.51      4.35 o 
   0   0  30      621.33      602.86      6.75 o 
   2   0  30      696.12      667.70      5.61 o 
   4   0  30       53.18       55.99      2.18 o 
   6   0  30       38.17       42.82      2.25 o 
   8   0  30       54.21       63.79      2.67 o 
   0   1  30       60.05       58.09      2.27 o 
   1   1  30       87.62       92.41      1.95 o 
   2   1  30       70.91       77.45      1.76 o 
   3   1  30       14.12       13.80      1.16 o 
   4   1  30      135.60      135.77      2.06 o 
   5   1  30       29.05       28.13      1.31 o 
   6   1  30       45.03       47.74      1.85 o 
   7   1  30       21.58       28.56      1.65 o 
   8   1  30       19.02       20.85      1.92 o 
   0   2  30      242.68      230.04      4.42 o 
   1   2  30        2.46        4.62      1.29 o 
   2   2  30        9.57       14.14      1.38 o 
   3   2  30       50.70       47.95      1.65 o 
   4   2  30      195.47      213.56      2.65 o 
   5   2  30      115.82      116.82      2.30 o 
   6   2  30       12.49       15.60      1.77 o 
   2   0  31        3.84       11.04      1.45 o 
   4   0  31      138.43      127.97      2.84 o 
   6   0  31      122.38      128.21      3.23 o 
   8   0  31       14.95       18.77      2.98 o 
   1   1  31      370.10      365.04      3.31 o 
   2   1  31      133.47      145.47      2.17 o 
   3   1  31       25.93       29.37      1.40 o 
   4   1  31      228.88      243.24      2.61 o 
   5   1  31       22.47       22.54      1.61 o 
   6   1  31      148.50      162.69      2.75 o 
   7   1  31      195.59      213.11      3.09 o 
   1   2  31       25.36       24.52      1.65 o 
   2   2  31      105.21      102.71      2.26 o 
   3   2  31        6.64        8.66      1.37 o 
   4   2  31       12.46       13.44      1.39 o 
   5   2  31       26.31       30.91      2.03 o 
   0   0  32       59.44       58.67      3.80 o 
   2   0  32       89.03       96.26      2.64 o 
   4   0  32       39.57       44.69      2.51 o 
   6   0  32      404.74      434.50      5.51 o 
   0   1  32        0.63        0.43      1.50 o 
   1   1  32       52.86       59.53      1.81 o 
   2   1  32       97.34       96.38      1.93 o 
   3   1  32       17.03       19.09      1.30 o 
   4   1  32      161.66      161.74      2.34 o 
   5   1  32        4.86        7.83      1.28 o 
   6   1  32       79.70       80.90      2.27 o 
   7   1  32       97.39      113.00      4.46 o 
   0   2  32      196.74      192.97      4.29 o 
   1   2  32       20.72       21.98      1.65 o 
   2   2  32       49.85       55.49      2.08 o 
   3   2  32      181.26      200.67      3.81 o 
   4   2  32       26.43       29.47      2.37 o 
   2   0  33       28.08       34.66      2.02 o 
   4   0  33       83.75       80.30      2.85 o 
   6   0  33      317.60      334.66      4.90 o 
   1   1  33       39.09       42.27      1.68 o 
   2   1  33       42.91       51.55      1.59 o 
   3   1  33       51.64       55.73      1.72 o 
   4   1  33      158.00      166.11      2.62 o 
   5   1  33      323.92      333.31      3.77 o 
   6   1  33       93.22       89.83      3.70 o 
   1   2  33       47.89       54.66      2.70 o 
   2   2  33       55.81       57.18      4.96 o 
   0   0  34      499.42      592.80      7.16 o 
   2   0  34       25.37       24.19      2.24 o 
   4   0  34        9.77       13.39      1.87 o 
   0   1  34      202.36      206.18      4.40 o 
   1   1  34       33.27       38.94      1.66 o 
   2   1  34       41.25       49.72      1.77 o 
   3   1  34        0.78        5.12      1.28 o 
   4   1  34       70.25       84.69      2.43 o 
   2   0  35       12.89       14.89      2.32 o 
   4   0  35      281.57      325.98      5.40 o 
   1   1  35       39.59       35.33      1.68 o 
   2   1  35       15.43       24.59      1.66 o 
   3   1  35      330.54      376.88      4.78 o 
   0   0  36      239.27      273.22      5.56 o 
   2   0  36       67.02       92.02      4.84 o 
                                                 
